# Supplementary material for: The effect of mutations on binding interactions between the SARS-CoV-2 receptor binding domain and neutralizing antibodies B38 and CB6
Source: Sci Rep. 2022 Nov 5;12:18819. doi: 10.1038/s41598-022-23482-5 (PMC9637166; doi:10.1038/s41598-022-23482-5)
Supplement: Supplementary file 1 — Supplementary Information 1. [file 41598_2022_23482_MOESM1_ESM.xlsx]

## Sheet: FoldX Raw Results
S-RBD-B38				S-RBD-CB6
Mutation	ddG_bind	ddG_fold		Mutation	ddG_bind	ddG_fold
I402A	-0.011667	3.38928		I402A	-0.003959	3.38928
I402C	-0.018082	2.51626		I402C	-0.005899	2.51626
I402D	-0.066822	5.1702		I402D	0.007262	5.1702
I402E	-0.047276	5.1195		I402E	0.017047	5.1195
I402F	-0.062144	6.15255		I402F	0.001183	6.15255
I402G	-0.043364	4.64327		I402G	-0.010062	4.64327
I402H	-0.007922	6.37467		I402H	-0.00585	6.37467
I402K	-0.020712	4.65789		I402K	-0.00836	4.65789
I402L	0.0003	0.598149		I402L	0.001139	0.598149
I402M	-0.001966	0.426671		I402M	-0.00601	0.426671
I402N	-0.000962	3.22364		I402N	-0.006285	3.22364
I402P	-0.028583	4.86141		I402P	-0.001026	4.86141
I402Q	-0.001567	4.02637		I402Q	-0.001084	4.02637
I402R	-0.031027	7.21481		I402R	-0.012446	7.21481
I402S	-0.020434	3.47612		I402S	-0.008557	3.47612
I402T	-0.031442	2.42169		I402T	-0.008359	2.42169
I402V	-0.004826	0.601981		I402V	0.003232	0.601981
I402W	-0.030611	15.2222		I402W	0.003121	15.2222
I402Y	-0.026233	9.81026		I402Y	-0.01164	9.81026
R403A	2.45349	0.280817		R403A	0.186018	0.280817
R403C	2.42706	0.838661		R403C	0.148539	0.838661
R403D	2.47847	4.0088		R403D	0.249011	4.0088
R403E	2.61592	1.97473		R403E	0.17989	1.97473
R403F	2.25594	7.31624		R403F	0.145063	7.31624
R403G	2.4914	1.38987		R403G	0.200696	1.38987
R403H	2.53239	6.87853		R403H	0.120493	6.87853
R403I	2.14885	1.76459		R403I	0.115828	1.76459
R403K	1.79157	0.159903		R403K	0.078149	0.159903
R403L	2.10241	0.356452		R403L	0.118794	0.356452
R403M	1.61691	-0.769055		R403M	0.106434	-0.769055
R403N	2.37917	2.05177		R403N	0.134599	2.05177
R403P	2.52617	2.65563		R403P	0.187708	2.65563
R403Q	2.21249	0.621971		R403Q	0.115748	0.621971
R403S	2.45013	0.758117		R403S	0.165831	0.758117
R403T	2.39966	1.81635		R403T	0.151616	1.81635
R403V	2.38672	1.85431		R403V	0.151742	1.85431
R403W	3.21039	7.52421		R403W	0.167727	7.52421
R403Y	2.61435	7.80057		R403Y	0.144088	7.80057
G404A	0.000684	1.46893		G404A	-0.004985	1.46893
G404C	-0.011707	3.30784		G404C	-0.012008	3.30784
G404D	0.154866	5.70377		G404D	0.300108	5.70377
G404E	0.100353	6.22962		G404E	0.245603	6.22962
G404F	0.021689	6.8862		G404F	0.159927	6.8862
G404H	0.01217	7.57033		G404H	0.207811	7.57033
G404I	0.014192	11.5214		G404I	0.126197	11.5214
G404K	-0.011702	4.97133		G404K	0.063427	4.97133
G404L	0.010494	6.99228		G404L	0.138004	6.99228
G404M	0.012453	4.04272		G404M	0.006708	4.04272
G404N	0.010444	4.81496		G404N	0.12195	4.81496
G404P	-0.015079	7.09803		G404P	0.036114	7.09803
G404Q	0.025707	5.77326		G404Q	0.07263	5.77326
G404R	-0.084759	5.23702		G404R	0.009311	5.23702
G404S	0.004799	3.3059		G404S	-0.001786	3.3059
G404T	-0.015872	7.51865		G404T	0.062973	7.51865
G404V	-0.008061	7.67795		G404V	0.05484	7.67795
G404W	0.048113	9.13476		G404W	0.181479	9.13476
G404Y	0.0351	6.85003		G404Y	0.170357	6.85003
D405A	0.039436	-0.446195		D405A	-0.100774	-0.446195
D405C	-0.018265	0.184546		D405C	-0.13199	0.184546
D405E	0.200761	-0.090712		D405E	0.015515	-0.090712
D405F	-0.392786	-0.13875		D405F	-0.13009	-0.13875
D405G	0.21943	0.213883		D405G	-0.057876	0.213883
D405H	-0.210041	0.303037		D405H	-0.076404	0.303037
D405I	0.131135	0.00675		D405I	-0.216377	0.00675
D405K	-0.106369	-0.340015		D405K	-0.304132	-0.340015
D405L	-0.377876	-0.651601		D405L	-0.277193	-0.651601
D405M	-0.677225	-0.693745		D405M	-0.356949	-0.693745
D405N	0.009244	-0.090052		D405N	-0.158334	-0.090052
D405P	0.299631	4.20782		D405P	-0.147591	4.20782
D405Q	0.005012	-0.298076		D405Q	-0.104611	-0.298076
D405R	-0.034272	-0.026323		D405R	-0.314429	-0.026323
D405S	0.1167	-0.021374		D405S	-0.126581	-0.021374
D405T	0.030633	0.384458		D405T	-0.117965	0.384458
D405V	-0.052496	0.369582		D405V	-0.137908	0.369582
D405W	-0.386523	0.149635		D405W	-0.118289	0.149635
D405Y	-0.169766	0.031473		D405Y	-0.038386	0.031473
E406A	0.374906	1.65917		E406A	0.126368	1.65917
E406C	0.349534	1.80112		E406C	0.110238	1.80112
E406D	0.090774	1.2473		E406D	0.270961	1.2473
E406F	0.072676	0.039459		E406F	-0.139969	0.039459
E406G	0.415503	2.8875		E406G	0.158361	2.8875
E406H	0.253646	1.88006		E406H	0.172665	1.88006
E406I	0.322707	2.17622		E406I	0.035145	2.17622
E406K	0.424806	2.10391		E406K	0.148368	2.10391
E406L	0.254513	0.026866		E406L	-0.02779	0.026866
E406M	0.155821	0.128194		E406M	-0.138159	0.128194
E406N	0.278714	1.77355		E406N	0.093147	1.77355
E406P	0.465794	3.58491		E406P	0.086076	3.58491
E406Q	0.321941	1.29679		E406Q	0.111321	1.29679
E406R	0.566819	2.69435		E406R	0.1065	2.69435
E406S	0.404347	2.10286		E406S	0.160046	2.10286
E406T	0.29522	2.081		E406T	0.133777	2.081
E406V	0.305982	2.28766		E406V	0.039161	2.28766
E406W	0.2984	2.01035		E406W	-0.24762	2.01035
E406Y	0.031762	0.564626		E406Y	-0.11723	0.564626
V407A	0.003595	0.873286		V407A	0.01242	0.873286
V407C	0.000679	0.83988		V407C	0.00668	0.83988
V407D	-0.008963	1.82216		V407D	0.054241	1.82216
V407E	-0.015082	1.30918		V407E	0.042697	1.30918
V407F	-0.014303	1.3229		V407F	0.028372	1.3229
V407G	0.002786	1.88545		V407G	0.006427	1.88545
V407H	-0.001921	1.6291		V407H	0.009167	1.6291
V407I	0.001422	-0.527546		V407I	-0.003828	-0.527546
V407K	-0.015722	0.431262		V407K	-0.05107	0.431262
V407L	0.006211	-0.789261		V407L	-0.001445	-0.789261
V407M	0.00203	-0.69647		V407M	0.017491	-0.69647
V407N	0.003366	1.04902		V407N	0.018963	1.04902
V407P	0.026289	2.74178		V407P	0.022375	2.74178
V407Q	-0.008975	0.71994		V407Q	0.009338	0.71994
V407R	-0.029956	0.635922		V407R	-0.048673	0.635922
V407S	-4.8e-05	1.26745		V407S	0.006334	1.26745
V407T	0.003241	0.279408		V407T	0.001962	0.279408
V407W	-0.018711	1.97202		V407W	-0.020846	1.97202
V407Y	-0.014161	1.37376		V407Y	-0.007919	1.37376
R408A	0.258994	0.317439		R408A	0.325179	0.317439
R408C	0.248199	0.729419		R408C	0.339514	0.729419
R408D	0.275882	0.625147		R408D	0.392243	0.625147
R408E	0.26313	0.433762		R408E	0.367595	0.433762
R408F	0.155795	0.391255		R408F	0.257515	0.391255
R408G	0.270784	0.571581		R408G	0.314819	0.571581
R408H	0.199477	0.713293		R408H	0.255985	0.713293
R408I	0.200565	0.506929		R408I	0.30653	0.506929
R408K	0.163866	0.08412		R408K	0.218849	0.08412
R408L	0.174233	0.349181		R408L	0.28845	0.349181
R408M	0.09762	0.273757		R408M	0.274121	0.273757
R408N	0.237178	0.571862		R408N	0.300738	0.571862
R408P	0.26569	-0.187259		R408P	0.325366	-0.187259
R408Q	0.204057	0.179127		R408Q	0.290514	0.179127
R408S	0.231704	0.582504		R408S	0.303992	0.582504
R408T	0.231267	0.724465		R408T	0.30874	0.724465
R408V	0.228038	0.766584		R408V	0.308478	0.766584
R408W	0.15255	0.490246		R408W	0.234475	0.490246
R408Y	0.165866	0.452432		R408Y	0.291587	0.452432
Q409A	0.134869	0.396391		Q409A	0.041437	0.396391
Q409C	0.097852	0.613231		Q409C	0.054544	0.613231
Q409D	0.108426	0.802605		Q409D	0.097864	0.802605
Q409E	0.176891	-0.577736		Q409E	0.0823	-0.577736
Q409F	-0.136679	-0.282059		Q409F	-0.013194	-0.282059
Q409G	0.106957	1.45849		Q409G	0.051778	1.45849
Q409H	-0.052457	0.889463		Q409H	-0.006944	0.889463
Q409I	0.02958	1.25161		Q409I	-0.001375	1.25161
Q409K	-0.105865	0.369672		Q409K	-0.04034	0.369672
Q409L	-0.010958	-0.616623		Q409L	-0.011146	-0.616623
Q409M	-0.039467	-0.264346		Q409M	-0.028799	-0.264346
Q409N	0.052856	0.759662		Q409N	0.043867	0.759662
Q409P	0.151353	1.45461		Q409P	0.052898	1.45461
Q409R	-0.329698	0.6765		Q409R	-0.082552	0.6765
Q409S	0.151589	0.530161		Q409S	0.034715	0.530161
Q409T	0.110195	0.46558		Q409T	0.04131	0.46558
Q409V	0.111686	0.987748		Q409V	0.023581	0.987748
Q409W	-0.212755	0.527091		Q409W	-0.054439	0.527091
Q409Y	-0.279666	-0.022578		Q409Y	-0.09606	-0.022578
I410A	0.008112	2.39494		I410A	0.03231	2.39494
I410C	0.002404	1.90261		I410C	0.026379	1.90261
I410D	-0.004683	3.04965		I410D	0.139097	3.04965
I410E	-0.01427	3.84444		I410E	0.100354	3.84444
I410F	0.013821	2.59567		I410F	-0.03717	2.59567
I410G	0.009321	3.58855		I410G	0.028052	3.58855
I410H	0.003912	3.03292		I410H	0.035771	3.03292
I410K	-0.000238	3.37779		I410K	0.044321	3.37779
I410L	0.004818	-0.46671		I410L	-0.02029	-0.46671
I410M	-0.001494	-0.211384		I410M	0.019679	-0.211384
I410N	0.004987	2.4011		I410N	-0.00556	2.4011
I410P	0.008426	3.2441		I410P	0.029166	3.2441
I410Q	-0.002034	2.91528		I410Q	0.020279	2.91528
I410R	-0.006916	7.00105		I410R	-0.03294	7.00105
I410S	0.004889	2.94735		I410S	0.060293	2.94735
I410T	0.002637	2.64533		I410T	0.025786	2.64533
I410V	0.004057	1.19473		I410V	0.020851	1.19473
I410W	0.01044	8.59761		I410W	0.041713	8.59761
I410Y	0.014995	6.39812		I410Y	-0.038038	6.39812
A411C	-0.003583	0.104026		A411C	0.000616	0.104026
A411D	-0.001607	2.08971		A411D	0.001768	2.08971
A411E	-0.006767	0.540847		A411E	-0.002988	0.540847
A411F	-0.023547	1.46436		A411F	-0.001869	1.46436
A411G	0.006344	0.362214		A411G	0.000359	0.362214
A411H	-0.009591	2.60166		A411H	-0.002367	2.60166
A411I	-0.013464	1.02178		A411I	-0.008697	1.02178
A411K	-0.0184	0.213273		A411K	-0.004198	0.213273
A411L	-0.015014	0.623936		A411L	-0.001835	0.623936
A411M	0.00214	-0.21517		A411M	-0.000919	-0.21517
A411N	-0.020526	1.38772		A411N	-0.001176	1.38772
A411P	-0.001804	6.44945		A411P	-0.029597	6.44945
A411Q	-0.035017	0.356228		A411Q	-0.001954	0.356228
A411R	-0.01875	0.232778		A411R	-0.005496	0.232778
A411S	-0.00715	0.231919		A411S	-0.000102	0.231919
A411T	-0.035799	0.937032		A411T	-0.00011	0.937032
A411V	-0.011721	0.925642		A411V	-0.000225	0.925642
A411W	-0.024472	2.84425		A411W	-0.002621	2.84425
A411Y	-0.020024	2.03624		A411Y	-0.01296	2.03624
P412A	-4e-05	2.55609		P412A	-2.1e-05	2.55609
P412C	-0.000126	2.83528		P412C	-2.8e-05	2.83528
P412D	0.002263	3.57574		P412D	0.002965	3.57574
P412E	-0.004075	2.98142		P412E	0.004264	2.98142
P412F	-0.013798	2.64538		P412F	0.000626	2.64538
P412G	-0.00465	3.53143		P412G	-3.6e-05	3.53143
P412H	-0.007124	3.12934		P412H	0.000108	3.12934
P412I	-0.003949	3.02114		P412I	0.000117	3.02114
P412K	0.001663	2.20387		P412K	-0.008772	2.20387
P412L	-0.000255	2.26332		P412L	0.00012	2.26332
P412M	-0.000254	1.92049		P412M	0.00015	1.92049
P412N	-3.3e-05	3.11535		P412N	-1e-06	3.11535
P412Q	-0.00017	3.07943		P412Q	4.7e-05	3.07943
P412R	0.002254	2.21743		P412R	-0.007863	2.21743
P412S	2.1e-05	2.89598		P412S	-2.6e-05	2.89598
P412T	-8.3e-05	3.48632		P412T	-2.3e-05	3.48632
P412V	0.000323	3.23209		P412V	-2.8e-05	3.23209
P412W	-0.016506	3.35713		P412W	-0.003293	3.35713
P412Y	-0.013572	2.6838		P412Y	-0.003543	2.6838
G413A	0.02457	2.15248		G413A	0.000213	2.15248
G413C	0.016895	2.27716		G413C	0.003766	2.27716
G413D	-0.01646	2.39792		G413D	0.003041	2.39792
G413E	0.001803	2.52371		G413E	0.003031	2.52371
G413F	0.017697	2.46453		G413F	0.003405	2.46453
G413H	0.017508	2.41932		G413H	0.004027	2.41932
G413I	0.001658	4.1365		G413I	-9e-06	4.1365
G413K	0.022514	1.79405		G413K	-0.000794	1.79405
G413L	0.025009	2.29458		G413L	0.001393	2.29458
G413M	0.009945	2.24407		G413M	0.003682	2.24407
G413N	0.019304	1.86326		G413N	0.0015	1.86326
G413P	0.014223	5.48406		G413P	0.004583	5.48406
G413Q	0.016495	2.08647		G413Q	0.003614	2.08647
G413R	0.025985	1.7062		G413R	-0.000601	1.7062
G413S	0.017111	2.13783		G413S	0.00405	2.13783
G413T	0.018723	3.21501		G413T	0.004213	3.21501
G413V	0.01029	4.07976		G413V	-0.002674	4.07976
G413W	0.010908	2.87077		G413W	0.003879	2.87077
G413Y	0.02229	2.49687		G413Y	0.00477	2.49687
Q414A	0.131665	-0.107576		Q414A	0.002503	-0.107576
Q414C	0.035936	0.047756		Q414C	-0.020578	0.047756
Q414D	0.008288	1.31283		Q414D	-0.047325	1.31283
Q414E	-0.056633	0.374578		Q414E	-0.007743	0.374578
Q414F	0.048878	0.626024		Q414F	-0.0377	0.626024
Q414G	0.181983	0.55836		Q414G	0.00479	0.55836
Q414H	0.038164	1.54056		Q414H	-0.040932	1.54056
Q414I	0.058907	0.345084		Q414I	-0.014313	0.345084
Q414K	0.026293	-0.482982		Q414K	-0.017084	-0.482982
Q414L	0.048143	-0.551668		Q414L	-0.009968	-0.551668
Q414M	0.013948	-0.611029		Q414M	-0.029721	-0.611029
Q414N	0.073098	0.4077		Q414N	-0.022413	0.4077
Q414P	0.140136	1.95067		Q414P	0.004584	1.95067
Q414R	0.010398	-0.494258		Q414R	-0.037273	-0.494258
Q414S	0.100785	0.16213		Q414S	-0.013501	0.16213
Q414T	0.103223	0.153828		Q414T	0.000742	0.153828
Q414V	0.065116	0.254302		Q414V	-0.009162	0.254302
Q414W	0.006432	0.953546		Q414W	-0.02436	0.953546
Q414Y	0.064765	1.31098		Q414Y	-0.035253	1.31098
T415A	0.462791	0.24827		T415A	0.003703	0.24827
T415C	0.334621	0.119227		T415C	-0.036171	0.119227
T415D	-0.057915	0.631926		T415D	-0.133623	0.631926
T415E	-0.065887	0.452314		T415E	-0.171935	0.452314
T415F	-0.093523	0.033743		T415F	-0.267809	0.033743
T415G	0.490884	0.203946		T415G	0.035593	0.203946
T415H	0.292889	0.083954		T415H	-0.060221	0.083954
T415I	-0.083207	0.312231		T415I	-0.222222	0.312231
T415K	0.094265	-0.276426		T415K	-0.162719	-0.276426
T415L	-0.043753	0.292836		T415L	-0.22692	0.292836
T415M	-0.262689	0.340932		T415M	-0.273426	0.340932
T415N	0.418651	-0.062207		T415N	-0.031451	-0.062207
T415P	0.269174	1.21457		T415P	-0.030501	1.21457
T415Q	0.244112	-0.193024		T415Q	-0.083718	-0.193024
T415R	-0.006024	-0.451244		T415R	-0.117592	-0.451244
T415S	0.11906	-0.300706		T415S	0.042676	-0.300706
T415V	0.202155	0.389855		T415V	-0.052648	0.389855
T415W	0.037261	0.36839		T415W	-0.21286	0.36839
T415Y	-0.031728	0.048916		T415Y	-0.215337	0.048916
G416A	0.170709	3.54887		G416A	0.033723	3.54887
G416C	0.145806	4.01359		G416C	0.018898	4.01359
G416D	-0.078367	1.88039		G416D	0.149479	1.88039
G416E	-0.587765	2.83453		G416E	0.139745	2.83453
G416F	-0.679194	3.77909		G416F	-0.182345	3.77909
G416H	0.378023	4.0979		G416H	0.236934	4.0979
G416I	0.182567	6.08913		G416I	0.149618	6.08913
G416K	0.108652	4.05299		G416K	0.188444	4.05299
G416L	-0.296187	4.00068		G416L	-0.138435	4.00068
G416M	-0.595413	3.70282		G416M	-0.119849	3.70282
G416N	-0.11427	2.97995		G416N	0.051572	2.97995
G416P	0.560945	8.57062		G416P	-0.002335	8.57062
G416Q	-0.113119	3.8148		G416Q	0.085662	3.8148
G416R	0.309043	3.9573		G416R	0.265438	3.9573
G416S	0.345473	3.43617		G416S	0.107246	3.43617
G416T	0.49639	5.33837		G416T	0.358537	5.33837
G416V	0.350381	5.99267		G416V	0.204452	5.99267
G416W	-0.696389	4.24038		G416W	0.078539	4.24038
G416Y	-0.448253	3.94286		G416Y	-0.173093	3.94286
K417A	0.613383	0.461628		K417A	0.508158	0.461628
K417C	0.316324	0.659476		K417C	0.504337	0.659476
K417D	0.61533	0.40522		K417D	0.746783	0.40522
K417E	-0.156973	-0.672559		K417E	0.444013	-0.672559
K417F	0.514224	-0.297252		K417F	-0.080978	-0.297252
K417G	0.814617	1.40874		K417G	0.954297	1.40874
K417H	0.794716	0.456454		K417H	0.383243	0.456454
K417I	0.111845	-0.349207		K417I	-0.049861	-0.349207
K417L	-0.137027	-0.376998		K417L	-0.209879	-0.376998
K417M	-0.762682	-0.37592		K417M	-0.236754	-0.37592
K417N	-0.046034	0.576282		K417N	0.566516	0.576282
K417P	0.073717	-1.15864		K417P	0.099049	-1.15864
K417Q	-0.157783	-0.018723		K417Q	0.330721	-0.018723
K417R	-0.445569	-0.053906		K417R	-0.059231	-0.053906
K417S	0.666858	0.99173		K417S	0.823139	0.99173
K417T	0.535279	0.583263		K417T	0.723988	0.583263
K417V	0.084767	0.067603		K417V	0.291399	0.067603
K417W	0.486661	0.043763		K417W	0.102036	0.043763
K417Y	0.55383	-0.155866		K417Y	0.041438	-0.155866
I418A	-0.041906	2.83645		I418A	0.032208	2.83645
I418C	-0.011892	2.85341		I418C	0.013649	2.85341
I418D	-0.064298	4.90994		I418D	0.064339	4.90994
I418E	-0.013936	4.54785		I418E	0.07032	4.54785
I418F	-0.044727	4.13588		I418F	0.03113	4.13588
I418G	-0.125675	4.25342		I418G	0.076116	4.25342
I418H	-0.035527	4.59712		I418H	0.050987	4.59712
I418K	0.023149	3.63681		I418K	0.03125	3.63681
I418L	-0.003955	0.037688		I418L	0.01664	0.037688
I418M	-0.03788	0.765021		I418M	-0.010372	0.765021
I418N	-0.014148	3.36075		I418N	-0.001115	3.36075
I418P	-0.003975	2.60908		I418P	0.12413	2.60908
I418Q	-0.016681	3.23975		I418Q	0.005703	3.23975
I418R	0.071831	6.27607		I418R	-0.009679	6.27607
I418S	-0.030811	4.2789		I418S	0.034865	4.2789
I418T	-0.011346	2.75871		I418T	-0.001072	2.75871
I418V	0.002414	1.0366		I418V	0.01932	1.0366
I418W	-0.12473	8.59037		I418W	0.048552	8.59037
I418Y	0.066199	7.10452		I418Y	0.048555	7.10452
A419C	-0.003705	1.17777		A419C	-0.018449	1.17777
A419D	0.069489	4.11126		A419D	0.022608	4.11126
A419E	0.035975	3.14377		A419E	-0.008713	3.14377
A419F	-0.034454	6.68062		A419F	-0.00062	6.68062
A419G	0.077462	1.08355		A419G	0.048922	1.08355
A419H	0.005397	6.68086		A419H	-0.008959	6.68086
A419I	0.109521	2.42828		A419I	-0.011352	2.42828
A419K	-0.035983	3.04399		A419K	-0.008668	3.04399
A419L	-0.021059	1.65341		A419L	-0.032898	1.65341
A419M	-0.033035	0.447425		A419M	-0.036719	0.447425
A419N	-0.006622	2.46022		A419N	-0.00321	2.46022
A419P	0.067217	1.59468		A419P	0.059994	1.59468
A419Q	-0.013277	2.43883		A419Q	-0.040178	2.43883
A419R	-0.010184	5.89864		A419R	-0.03991	5.89864
A419S	-0.000729	0.984911		A419S	-0.078747	0.984911
A419T	0.044613	1.57067		A419T	-0.062321	1.57067
A419V	0.020452	1.70829		A419V	0.010244	1.70829
A419W	0.026706	11.0136		A419W	-0.011484	11.0136
A419Y	-0.0022	8.42186		A419Y	0.003962	8.42186
D420A	0.728595	0.694103		D420A	0.399732	0.694103
D420C	0.597102	1.025		D420C	0.316843	1.025
D420E	0.182903	-0.007538		D420E	0.156285	-0.007538
D420F	0.826474	0.499574		D420F	-0.002535	0.499574
D420G	0.734678	1.59698		D420G	0.51952	1.59698
D420H	1.13415	2.13398		D420H	0.415377	2.13398
D420I	0.59967	1.56788		D420I	0.086908	1.56788
D420K	0.543657	0.071273		D420K	0.220632	0.071273
D420L	0.35637	-0.248719		D420L	-0.059011	-0.248719
D420M	0.168771	-0.16853		D420M	-0.144307	-0.16853
D420N	0.452683	0.714945		D420N	0.249486	0.714945
D420P	1.18903	6.43593		D420P	0.845242	6.43593
D420Q	0.730654	0.57691		D420Q	0.274115	0.57691
D420R	0.826705	0.522776		D420R	0.287314	0.522776
D420S	0.707808	1.31117		D420S	0.455966	1.31117
D420T	0.643877	1.58503		D420T	0.391456	1.58503
D420V	0.627684	1.6382		D420V	0.267743	1.6382
D420W	0.976384	1.43211		D420W	0.230564	1.43211
D420Y	1.28765	0.92364		D420Y	0.151368	0.92364
Y421A	1.12935	1.34087		Y421A	0.240371	1.34087
Y421C	1.07971	1.62242		Y421C	0.233219	1.62242
Y421D	1.22382	2.78851		Y421D	0.223304	2.78851
Y421E	1.31516	2.67972		Y421E	0.161305	2.67972
Y421F	-0.13486	-0.371778		Y421F	0.058713	-0.371778
Y421G	1.16969	2.03073		Y421G	0.240681	2.03073
Y421H	0.807438	1.73362		Y421H	0.097169	1.73362
Y421I	0.753971	2.54905		Y421I	0.204588	2.54905
Y421K	1.13027	0.867339		Y421K	-0.004015	0.867339
Y421L	0.615101	0.211473		Y421L	0.150659	0.211473
Y421M	0.058845	0.314793		Y421M	0.076695	0.314793
Y421N	1.05938	2.06323		Y421N	0.167538	2.06323
Y421P	1.17296	4.02121		Y421P	0.346514	4.02121
Y421Q	1.11764	2.13578		Y421Q	0.094137	2.13578
Y421R	1.86269	1.35362		Y421R	-0.092395	1.35362
Y421S	1.12961	2.17665		Y421S	0.196642	2.17665
Y421T	1.05454	2.70931		Y421T	0.201934	2.70931
Y421V	0.980149	2.18042		Y421V	0.23044	2.18042
Y421W	1.57862	2.29793		Y421W	-0.008871	2.29793
N422A	0.092649	1.56833		N422A	0.028029	1.56833
N422C	2.8e-05	0.826044		N422C	0.001443	0.826044
N422D	0.075439	1.75547		N422D	0.015157	1.75547
N422E	0.076114	6.5187		N422E	0.012632	6.5187
N422F	-0.007709	20.1176		N422F	0.000536	20.1176
N422G	0.117739	2.16407		N422G	0.027893	2.16407
N422H	0.086681	15.1776		N422H	-0.007997	15.1776
N422I	0.119053	4.55535		N422I	-0.003995	4.55535
N422K	-0.124358	8.85929		N422K	-0.003958	8.85929
N422L	0.105776	2.90476		N422L	-0.002707	2.90476
N422M	0.04551	3.26046		N422M	-0.002633	3.26046
N422P	0.045095	5.53375		N422P	0.0039	5.53375
N422Q	0.05621	6.22988		N422Q	-0.009744	6.22988
N422R	0.013856	12.3803		N422R	-0.041603	12.3803
N422S	0.037839	2.42593		N422S	0.025718	2.42593
N422T	0.105693	3.44748		N422T	0.002124	3.44748
N422V	0.108259	3.56704		N422V	0.017048	3.56704
N422W	0.144695	32.7688		N422W	0.00689	32.7688
N422Y	-0.021063	26.6293		N422Y	0.00928	26.6293
K424A	0.095248	1.10289		K424A	0.027945	1.10289
K424C	0.075024	0.744741		K424C	0.027464	0.744741
K424D	0.133327	2.34781		K424D	0.037057	2.34781
K424E	0.147623	2.08004		K424E	0.033649	2.08004
K424F	0.080392	-0.323208		K424F	0.035407	-0.323208
K424G	0.108786	2.20428		K424G	0.028271	2.20428
K424H	0.05439	0.378463		K424H	0.023158	0.378463
K424I	0.100639	1.30292		K424I	0.022042	1.30292
K424L	0.1007	-0.017431		K424L	0.013691	-0.017431
K424M	0.084847	-0.26475		K424M	0.009584	-0.26475
K424N	0.091118	0.57923		K424N	0.024328	0.57923
K424P	0.108582	0.143899		K424P	0.028622	0.143899
K424Q	0.064192	0.692623		K424Q	0.016261	0.692623
K424R	0.064111	-0.478216		K424R	-0.018163	-0.478216
K424S	0.111727	1.00799		K424S	0.024121	1.00799
K424T	0.08045	0.33395		K424T	0.032414	0.33395
K424V	0.099859	0.624869		K424V	0.032215	0.624869
K424W	0.077613	1.96218		K424W	0.026417	1.96218
K424Y	0.119803	-0.040527		K424Y	0.029422	-0.040527
S443A	-0.000295	-0.559548		S443A	0.012365	-0.559548
S443C	0.010369	0.186368		S443C	-0.06745	0.186368
S443D	0.005047	4.69259		S443D	-0.071301	4.69259
S443E	-0.007421	4.21286		S443E	-0.039168	4.21286
S443F	-0.024759	11.258		S443F	-0.051553	11.258
S443G	-0.027265	0.582451		S443G	0.03616	0.582451
S443H	-0.053792	11.1972		S443H	0.043478	11.1972
S443I	0.003166	2.16996		S443I	-0.160576	2.16996
S443K	-0.040021	3.53075		S443K	-0.071884	3.53075
S443L	0.017591	2.31779		S443L	-0.123307	2.31779
S443M	-0.00167	0.786066		S443M	-0.182326	0.786066
S443N	0.005464	3.5275		S443N	-0.021205	3.5275
S443P	0.012788	3.17631		S443P	0.016302	3.17631
S443Q	-0.004174	3.08837		S443Q	-0.052595	3.08837
S443R	-0.042867	4.85775		S443R	-0.029996	4.85775
S443T	0.015297	0.925351		S443T	-0.049981	0.925351
S443V	0.027834	0.743258		S443V	-0.135685	0.743258
S443W	-0.047753	17.4056		S443W	-0.177753	17.4056
S443Y	-0.044818	12.0011		S443Y	-0.01524	12.0011
K444A	-0.000881	0.565286		K444A	0.072712	0.565286
K444C	-0.0015	0.683607		K444C	0.04037	0.683607
K444D	-0.003603	0.932909		K444D	-0.105936	0.932909
K444E	-0.001986	0.519705		K444E	-0.125453	0.519705
K444F	-0.000191	0.165929		K444F	-0.163484	0.165929
K444G	0.000594	0.896116		K444G	0.118628	0.896116
K444H	-0.00288	0.71127		K444H	0.029185	0.71127
K444I	0.003656	0.475048		K444I	-0.050965	0.475048
K444L	0.003121	0.342383		K444L	-0.080766	0.342383
K444M	0.008994	0.250808		K444M	-0.110036	0.250808
K444N	-0.001875	0.823904		K444N	0.039433	0.823904
K444P	0.000844	4.96582		K444P	0.006795	4.96582
K444Q	0.000151	0.203976		K444Q	0.002338	0.203976
K444R	-0.00598	-0.306641		K444R	0.024902	-0.306641
K444S	-0.000631	0.550088		K444S	0.053993	0.550088
K444T	-0.005429	0.716141		K444T	0.05238	0.716141
K444V	0.002984	0.649989		K444V	0.002407	0.649989
K444W	-0.006419	0.557363		K444W	-0.077187	0.557363
K444Y	-0.002688	0.235737		K444Y	-0.082964	0.235737
V445A	0.004553	0.06637		V445A	0.403088	0.06637
V445C	0.00037	0.111926		V445C	0.20905	0.111926
V445D	0.0077	-0.103864		V445D	-0.236467	-0.103864
V445E	-0.010539	-0.305862		V445E	-0.2756	-0.305862
V445F	-0.000717	-0.540425		V445F	0.22177	-0.540425
V445G	0.003301	0.351574		V445G	0.466421	0.351574
V445H	0.000192	-0.141826		V445H	0.542939	-0.141826
V445I	-0.003466	-0.130858		V445I	-0.256987	-0.130858
V445K	-0.011398	-0.405202		V445K	0.400676	-0.405202
V445L	-0.003369	-0.435439		V445L	-0.31687	-0.435439
V445M	-0.033333	-0.5063		V445M	-0.430641	-0.5063
V445N	0.000118	0.025402		V445N	0.291529	0.025402
V445P	0.004647	-1.17981		V445P	0.037763	-1.17981
V445Q	-0.008802	-0.159889		V445Q	0.180127	-0.159889
V445R	-0.041022	-0.340395		V445R	0.619548	-0.340395
V445S	0.005156	0.1337		V445S	0.54157	0.1337
V445T	0.00116	0.031447		V445T	0.396587	0.031447
V445W	-0.048787	-0.805335		V445W	0.449986	-0.805335
V445Y	-0.001512	-0.513501		V445Y	0.298479	-0.513501
G446A	0.021497	2.56903		G446A	0.006549	2.56903
G446C	-0.000284	2.73454		G446C	-0.047346	2.73454
G446D	0.009126	2.56665		G446D	-0.123744	2.56665
G446E	-0.013442	2.67669		G446E	-0.141701	2.67669
G446F	-0.028928	2.80923		G446F	-0.184394	2.80923
G446H	-0.020935	2.67594		G446H	-0.078703	2.67594
G446I	-0.030232	4.0552		G446I	-0.101801	4.0552
G446K	-0.056514	2.57776		G446K	-0.077535	2.57776
G446L	-0.015719	2.72293		G446L	-0.147527	2.72293
G446M	-0.07178	2.60078		G446M	-0.236449	2.60078
G446N	-0.003371	2.41181		G446N	-0.025927	2.41181
G446P	-0.028159	6.07252		G446P	-0.151028	6.07252
G446Q	0.005462	2.6113		G446Q	-0.077272	2.6113
G446R	-0.114844	2.43407		G446R	-0.023608	2.43407
G446S	0.006598	2.79309		G446S	-0.027077	2.79309
G446T	-0.009233	3.32589		G446T	-0.037064	3.32589
G446V	-0.024514	4.05791		G446V	-0.074064	4.05791
G446W	-0.071905	2.88059		G446W	-0.200394	2.88059
G446Y	-0.031904	2.83502		G446Y	-0.110243	2.83502
G447A	0.272321	2.87834		G447A	-0.006155	2.87834
G447C	0.451798	3.82609		G447C	-0.001766	3.82609
G447D	0.640326	5.57741		G447D	-0.064886	5.57741
G447E	0.774924	3.93304		G447E	-0.034633	3.93304
G447F	0.597294	6.07585		G447F	0.000766	6.07585
G447H	1.40223	6.51411		G447H	-0.010103	6.51411
G447I	0.800508	5.51569		G447I	-0.006903	5.51569
G447K	0.531411	3.75079		G447K	0.014065	3.75079
G447L	0.491896	4.5574		G447L	-0.005168	4.5574
G447M	0.238944	3.62461		G447M	-0.023544	3.62461
G447N	0.595585	4.89163		G447N	-0.013189	4.89163
G447P	0.240965	5.71758		G447P	-0.007136	5.71758
G447Q	0.598193	3.85833		G447Q	-0.008124	3.85833
G447R	0.55953	3.61266		G447R	0.041735	3.61266
G447S	0.54461	3.55401		G447S	-0.009563	3.55401
G447T	0.756582	5.58067		G447T	-0.00715	5.58067
G447V	0.605139	5.83106		G447V	-0.011281	5.83106
G447W	0.717631	6.52177		G447W	-0.025525	6.52177
G447Y	0.693446	6.15941		G447Y	0.004707	6.15941
N448A	0.01346	1.33427		N448A	0.060791	1.33427
N448C	0.017631	1.45555		N448C	-0.001633	1.45555
N448D	-0.006961	0.766942		N448D	-0.083197	0.766942
N448E	0.004154	1.42805		N448E	-0.021581	1.42805
N448F	0.004832	0.500605		N448F	-0.083166	0.500605
N448G	0.001007	2.21204		N448G	0.049216	2.21204
N448H	0.002653	1.15541		N448H	-0.002358	1.15541
N448I	0.005027	2.89662		N448I	-0.023555	2.89662
N448K	0.01587	1.12536		N448K	-0.04302	1.12536
N448L	0.012223	0.465163		N448L	-0.066173	0.465163
N448M	0.015804	0.404035		N448M	-0.081341	0.404035
N448P	0.029743	8.7052		N448P	0.065034	8.7052
N448Q	0.009629	1.51117		N448Q	-0.001557	1.51117
N448R	0.018888	1.48509		N448R	-0.019809	1.48509
N448S	0.015155	2.12968		N448S	0.042978	2.12968
N448T	0.030931	2.10607		N448T	-0.018772	2.10607
N448V	0.024968	2.40943		N448V	-0.003614	2.40943
N448W	0.012317	1.94214		N448W	-0.040406	1.94214
N448Y	0.010716	0.872556		N448Y	-0.046812	0.872556
Y449A	0.208018	0.458257		Y449A	0.75054	0.458257
Y449C	0.174733	0.551077		Y449C	0.700863	0.551077
Y449D	0.233276	0.260732		Y449D	0.403098	0.260732
Y449E	0.217433	0.119824		Y449E	0.34283	0.119824
Y449F	0.090331	0.134209		Y449F	0.098104	0.134209
Y449G	0.214838	0.381667		Y449G	0.744235	0.381667
Y449H	0.129953	0.716108		Y449H	0.549507	0.716108
Y449I	0.222513	0.597471		Y449I	0.413824	0.597471
Y449K	0.170653	-0.058428		Y449K	0.702373	-0.058428
Y449L	0.150605	0.104682		Y449L	0.307315	0.104682
Y449M	0.027187	0.282456		Y449M	0.124394	0.282456
Y449N	0.19238	0.210789		Y449N	0.709473	0.210789
Y449P	0.218063	-0.285402		Y449P	0.674682	-0.285402
Y449Q	0.209544	0.152497		Y449Q	0.525938	0.152497
Y449R	0.127165	-0.023841		Y449R	0.808355	-0.023841
Y449S	0.181507	0.259457		Y449S	0.766761	0.259457
Y449T	0.183907	0.773424		Y449T	0.75391	0.773424
Y449V	0.208024	0.811878		Y449V	0.645065	0.811878
Y449W	0.117623	0.626005		Y449W	0.234176	0.626005
Y451A	-0.002743	3.46126		Y451A	0.018478	3.46126
Y451C	-0.000546	3.14285		Y451C	0.015746	3.14285
Y451D	-0.010594	4.04953		Y451D	0.003848	4.04953
Y451E	-0.003972	3.59382		Y451E	-0.000166	3.59382
Y451F	-0.000179	0.211789		Y451F	0.003474	0.211789
Y451G	0.001278	4.74312		Y451G	0.049073	4.74312
Y451H	-0.002621	2.95873		Y451H	0.013879	2.95873
Y451I	0.012376	1.18099		Y451I	0.008213	1.18099
Y451K	0.000473	2.57083		Y451K	0.006766	2.57083
Y451L	0.003472	1.40111		Y451L	0.013203	1.40111
Y451M	0.001752	1.3613		Y451M	0.00118	1.3613
Y451N	0.000798	3.39366		Y451N	0.019551	3.39366
Y451P	-0.007629	3.49558		Y451P	-0.026621	3.49558
Y451Q	0.00129	3.16383		Y451Q	0.015815	3.16383
Y451R	0.003083	3.07302		Y451R	0.024417	3.07302
Y451S	-0.002917	4.1147		Y451S	0.021469	4.1147
Y451T	0.001171	3.21566		Y451T	0.01832	3.21566
Y451V	0.006242	1.82056		Y451V	0.012145	1.82056
Y451W	0.0007	2.27546		Y451W	0.003604	2.27546
L452A	0.130507	1.11181		L452A	0.158424	1.11181
L452C	0.064517	1.13021		L452C	0.087044	1.13021
L452D	0.052935	2.54228		L452D	0.162467	2.54228
L452E	0.051692	0.930426		L452E	0.111081	0.930426
L452F	-0.037691	1.89539		L452F	-0.012373	1.89539
L452G	0.197767	2.09265		L452G	0.189648	2.09265
L452H	-0.048088	2.20404		L452H	0.035194	2.20404
L452I	-0.003639	1.39792		L452I	0.049374	1.39792
L452K	-0.002934	0.120928		L452K	0.042629	0.120928
L452M	-0.025082	-0.27425		L452M	-0.021257	-0.27425
L452N	-0.00621	1.96652		L452N	0.111717	1.96652
L452P	0.135488	3.54084		L452P	0.173592	3.54084
L452Q	0.018549	0.814616		L452Q	0.073974	0.814616
L452R	-0.035506	0.342293		L452R	0.059389	0.342293
L452S	0.076556	1.70131		L452S	0.181714	1.70131
L452T	0.031966	1.62694		L452T	0.10848	1.62694
L452V	0.016704	0.891364		L452V	0.098165	0.891364
L452W	-0.08987	2.08757		L452W	-0.051708	2.08757
L452Y	-0.032408	2.42125		L452Y	0.03301	2.42125
Y453A	0.562607	3.32477		Y453A	0.07263	3.32477
Y453C	0.662623	3.07562		Y453C	0.049325	3.07562
Y453D	0.65337	5.09601		Y453D	0.072319	5.09601
Y453E	0.602993	4.23356		Y453E	0.055857	4.23356
Y453F	0.284388	0.054884		Y453F	0.012555	0.054884
Y453G	0.629251	4.41659		Y453G	0.088132	4.41659
Y453H	0.395889	2.21466		Y453H	0.037051	2.21466
Y453I	0.51448	3.19863		Y453I	0.034829	3.19863
Y453K	0.663367	2.61775		Y453K	0.032763	2.61775
Y453L	0.491186	1.41491		Y453L	0.031263	1.41491
Y453M	0.433234	0.901734		Y453M	0.027671	0.901734
Y453N	0.568506	3.47548		Y453N	0.045002	3.47548
Y453P	0.539598	5.31897		Y453P	0.172761	5.31897
Y453Q	0.600871	3.3973		Y453Q	0.029693	3.3973
Y453R	-0.009892	2.9911		Y453R	0.047711	2.9911
Y453S	0.596798	3.86846		Y453S	0.068465	3.86846
Y453T	0.552694	3.40536		Y453T	0.042695	3.40536
Y453V	0.523802	2.98108		Y453V	0.029245	2.98108
Y453W	0.463841	1.84168		Y453W	0.022185	1.84168
R454A	0.097445	2.31866		R454A	0.139422	2.31866
R454C	0.041645	2.10803		R454C	0.052334	2.10803
R454D	0.112604	4.39645		R454D	0.056421	4.39645
R454E	0.061401	4.46877		R454E	0.044679	4.46877
R454F	0.039519	4.282		R454F	0.05046	4.282
R454G	0.118416	3.45802		R454G	0.225717	3.45802
R454H	0.053352	4.85855		R454H	0.056597	4.85855
R454I	0.048621	1.81209		R454I	-0.002718	1.81209
R454K	0.027617	0.730325		R454K	0.04665	0.730325
R454L	0.028385	0.718634		R454L	0.005352	0.718634
R454M	0.007478	0.710566		R454M	-0.003471	0.710566
R454N	0.034462	2.66533		R454N	0.019479	2.66533
R454P	0.094447	6.31181		R454P	0.119731	6.31181
R454Q	0.032461	2.41387		R454Q	0.044174	2.41387
R454S	0.049531	3.24437		R454S	0.092996	3.24437
R454T	0.055347	2.92622		R454T	0.037329	2.92622
R454V	0.054355	1.6556		R454V	0.022585	1.6556
R454W	0.049094	7.16749		R454W	0.027026	7.16749
R454Y	0.055241	6.28879		R454Y	0.050866	6.28879
L455A	0.768961	1.26384		L455A	1.26221	1.26384
L455C	0.479841	1.30323		L455C	1.03195	1.30323
L455D	1.07734	1.45789		L455D	1.45081	1.45789
L455E	1.14602	1.08347		L455E	1.18256	1.08347
L455F	-0.556721	0.785151		L455F	1.18284	0.785151
L455G	0.857197	2.20538		L455G	1.34313	2.20538
L455H	0.179123	1.34317		L455H	1.21174	1.34317
L455I	0.312829	1.17302		L455I	0.3928	1.17302
L455K	-0.430496	0.803181		L455K	0.495883	0.803181
L455M	-0.34312	0.376595		L455M	-0.044479	0.376595
L455N	0.718059	1.42361		L455N	1.20696	1.42361
L455P	0.833889	3.6216		L455P	1.12981	3.6216
L455Q	0.315182	1.16308		L455Q	0.914093	1.16308
L455R	-1.13603	1.27364		L455R	0.783623	1.27364
L455S	0.905552	1.69442		L455S	1.31645	1.69442
L455T	0.507412	2.24856		L455T	1.22081	2.24856
L455V	0.335147	1.14717		L455V	0.786103	1.14717
L455W	-0.19907	1.3482		L455W	1.59884	1.3482
L455Y	-0.673246	0.9729		L455Y	2.13232	0.9729
F456A	1.72515	1.98023		F456A	0.613093	1.98023
F456C	1.5191	1.73027		F456C	0.529237	1.73027
F456D	1.69868	2.03258		F456D	0.553621	2.03258
F456E	1.88135	1.59781		F456E	0.496914	1.59781
F456G	2.03873	2.50173		F456G	0.682194	2.50173
F456H	1.12944	1.70042		F456H	0.397322	1.70042
F456I	1.54975	1.53557		F456I	0.38103	1.53557
F456K	1.28069	1.30781		F456K	0.37147	1.30781
F456L	0.80661	0.945722		F456L	0.355151	0.945722
F456M	0.361157	0.643486		F456M	0.121221	0.643486
F456N	1.64378	1.9556		F456N	0.488922	1.9556
F456P	1.70986	4.4166		F456P	0.45091	4.4166
F456Q	1.70393	1.37306		F456Q	0.404448	1.37306
F456R	1.29208	1.33415		F456R	0.325279	1.33415
F456S	1.91293	1.95857		F456S	0.588703	1.95857
F456T	1.43665	2.19904		F456T	0.479303	2.19904
F456V	1.3359	1.6506		F456V	0.41414	1.6506
F456W	0.324662	0.410742		F456W	0.115043	0.410742
F456Y	0.097148	0.371857		F456Y	0.189305	0.371857
R457A	0.373429	1.13678		R457A	0.019753	1.13678
R457C	0.274922	1.27075		R457C	0.005751	1.27075
R457D	0.043811	1.78901		R457D	0.014871	1.78901
R457E	0.153019	1.9228		R457E	0.010608	1.9228
R457F	0.313332	0.615726		R457F	0.005365	0.615726
R457G	0.392718	1.71955		R457G	0.046464	1.71955
R457H	-0.003107	0.745196		R457H	0.005684	0.745196
R457I	0.584739	2.84429		R457I	0.032237	2.84429
R457K	0.154283	0.976435		R457K	0.003361	0.976435
R457L	0.287426	0.150533		R457L	0.002832	0.150533
R457M	0.297298	-0.057624		R457M	-0.015967	-0.057624
R457N	0.139062	1.15129		R457N	0.004311	1.15129
R457P	0.808399	8.27848		R457P	-0.002248	8.27848
R457Q	0.167747	1.53919		R457Q	0.003278	1.53919
R457S	0.09573	1.13569		R457S	0.012221	1.13569
R457T	0.382546	2.44806		R457T	0.009668	2.44806
R457V	0.438454	2.68359		R457V	0.017218	2.68359
R457W	0.33719	2.16508		R457W	-0.013128	2.16508
R457Y	0.363709	0.890559		R457Y	0.014986	0.890559
K458A	0.256832	0.095307		K458A	0.016636	0.095307
K458C	0.230376	0.306099		K458C	0.006621	0.306099
K458D	0.119606	0.000734		K458D	0.021069	0.000734
K458E	0.002374	-0.388244		K458E	0.014098	-0.388244
K458F	0.172575	-0.262977		K458F	0.01356	-0.262977
K458G	0.231602	0.53676		K458G	0.017108	0.53676
K458H	0.209845	0.474977		K458H	0.012729	0.474977
K458I	0.128474	0.055377		K458I	0.015334	0.055377
K458L	0.000296	-0.384804		K458L	0.007866	-0.384804
K458M	0.052125	-0.482057		K458M	0.020177	-0.482057
K458N	0.198168	0.325061		K458N	0.016799	0.325061
K458P	-0.135924	-1.12063		K458P	0.015541	-1.12063
K458Q	0.0628	-0.146027		K458Q	0.011608	-0.146027
K458R	-0.083058	-0.166553		K458R	-0.011127	-0.166553
K458S	0.322523	0.413026		K458S	0.010404	0.413026
K458T	0.336534	0.458799		K458T	0.016891	0.458799
K458V	0.227645	0.346287		K458V	0.018778	0.346287
K458W	0.163049	-0.288179		K458W	0.007005	-0.288179
K458Y	0.116841	-0.162205		K458Y	0.00835	-0.162205
S459A	0.236186	0.161619		S459A	8.5e-05	0.161619
S459C	0.187679	0.144413		S459C	0.000215	0.144413
S459D	0.111515	0.148781		S459D	0.003287	0.148781
S459E	0.145087	-0.152595		S459E	0.002804	-0.152595
S459F	0.203492	-0.203398		S459F	-0.002409	-0.203398
S459G	0.110439	0.166056		S459G	7e-05	0.166056
S459H	0.179665	0.252141		S459H	-0.002673	0.252141
S459I	0.23938	0.417463		S459I	0.000293	0.417463
S459K	0.172927	-0.030145		S459K	-0.001368	-0.030145
S459L	0.224437	0.057041		S459L	0.001559	0.057041
S459M	0.15545	-0.135927		S459M	-0.000259	-0.135927
S459N	0.1864	0.237505		S459N	0.000182	0.237505
S459P	-0.125598	1.98679		S459P	0.000451	1.98679
S459Q	0.113004	-0.012613		S459Q	0.000283	-0.012613
S459R	0.096654	-0.043139		S459R	-0.004534	-0.043139
S459T	0.235681	0.348254		S459T	-3.5e-05	0.348254
S459V	0.290284	0.393125		S459V	0.000872	0.393125
S459W	0.151468	-0.027146		S459W	-0.002242	-0.027146
S459Y	0.15124	-0.144202		S459Y	-0.001964	-0.144202
N460A	0.036989	-0.105921		N460A	0.011919	-0.105921
N460C	0.029682	-0.004075		N460C	0.010172	-0.004075
N460D	0.058794	0.086852		N460D	0.020535	0.086852
N460E	0.002886	-0.26457		N460E	0.020355	-0.26457
N460F	-0.105826	-0.369178		N460F	0.01506	-0.369178
N460G	0.055025	0.160519		N460G	0.023244	0.160519
N460H	-0.001805	0.006599		N460H	0.002831	0.006599
N460I	-0.050751	-0.259356		N460I	0.015646	-0.259356
N460K	-0.135945	-0.705345		N460K	-0.018333	-0.705345
N460L	-0.092444	-0.401843		N460L	0.011799	-0.401843
N460M	-0.197836	-0.548336		N460M	0.01008	-0.548336
N460P	-0.087511	-0.849443		N460P	0.011953	-0.849443
N460Q	0.061131	-0.470787		N460Q	-3.1e-05	-0.470787
N460R	-0.151662	-0.769002		N460R	-0.032795	-0.769002
N460S	0.037054	-0.097647		N460S	0.007929	-0.097647
N460T	0.035663	-0.008433		N460T	0.009364	-0.008433
N460V	-0.007208	0.101443		N460V	0.014849	0.101443
N460W	0.020369	0.015499		N460W	0.007107	0.015499
N460Y	-0.005111	-0.329629		N460Y	0.008053	-0.329629
L461A	-0.011953	0.961034		L461A	0.014495	0.961034
L461C	0.011637	1.47557		L461C	-0.002527	1.47557
L461D	0.018859	2.95901		L461D	0.040674	2.95901
L461E	0.024336	2.81131		L461E	0.034924	2.81131
L461F	0.045552	3.35474		L461F	-0.00013	3.35474
L461G	0.004641	1.86324		L461G	0.017857	1.86324
L461H	0.015849	2.78748		L461H	0.000774	2.78748
L461I	0.0097	0.579985		L461I	0.008226	0.579985
L461K	0.009191	2.22361		L461K	-0.006508	2.22361
L461M	0.000582	0.033779		L461M	0.003387	0.033779
L461N	0.008923	2.07171		L461N	0.005383	2.07171
L461P	0.051931	2.69857		L461P	0.037557	2.69857
L461Q	0.007528	2.47215		L461Q	0.016861	2.47215
L461R	0.022893	5.0296		L461R	-0.022369	5.0296
L461S	-0.011198	1.41261		L461S	0.014011	1.41261
L461T	0.007819	1.47522		L461T	0.01579	1.47522
L461V	0.00637	0.682609		L461V	0.010778	0.682609
L461W	0.101849	9.84283		L461W	0.00225	9.84283
L461Y	0.129454	6.5976		L461Y	0.024869	6.5976
I472A	0.093974	1.36541		I472A	0.065171	1.36541
I472C	0.048746	1.32108		I472C	0.014293	1.32108
I472D	0.020118	3.17995		I472D	0.02598	3.17995
I472E	0.022976	2.16111		I472E	0.012811	2.16111
I472F	0.049059	1.67523		I472F	0.023415	1.67523
I472G	0.148907	2.15937		I472G	0.077242	2.15937
I472H	0.051894	2.60283		I472H	0.033063	2.60283
I472K	0.019785	1.17981		I472K	0.03713	1.17981
I472L	0.0161	0.050628		I472L	-0.00848	0.050628
I472M	0.008643	0.28702		I472M	-0.004674	0.28702
I472N	0.019931	1.92272		I472N	0.031856	1.92272
I472P	0.094305	0.765284		I472P	0.064486	0.765284
I472Q	0.048625	1.92047		I472Q	0.0209	1.92047
I472R	-0.007879	1.74141		I472R	0.034472	1.74141
I472S	0.073657	2.30579		I472S	0.032437	2.30579
I472T	0.030006	1.57017		I472T	0.021445	1.57017
I472V	0.043261	0.338463		I472V	0.012595	0.338463
I472W	0.049644	3.01305		I472W	0.035797	3.01305
I472Y	0.065078	2.04337		I472Y	0.041599	2.04337
Y473A	1.50933	0.758688		Y473A	0.346196	0.758688
Y473C	1.57358	0.721912		Y473C	0.295071	0.721912
Y473D	1.43716	0.829559		Y473D	0.286034	0.829559
Y473E	1.3882	0.880319		Y473E	0.275404	0.880319
Y473F	0.957855	-0.136536		Y473F	-0.017565	-0.136536
Y473G	1.65778	1.09831		Y473G	0.397893	1.09831
Y473H	1.40333	0.939877		Y473H	0.168674	0.939877
Y473I	1.42803	0.349916		Y473I	0.243926	0.349916
Y473K	1.11033	0.870358		Y473K	0.246492	0.870358
Y473L	1.44363	0.264333		Y473L	0.152414	0.264333
Y473M	1.29325	-0.159939		Y473M	-0.034461	-0.159939
Y473N	1.52937	0.766777		Y473N	0.294097	0.766777
Y473P	1.51457	2.13625		Y473P	0.368	2.13625
Y473Q	1.3319	0.738053		Y473Q	0.273068	0.738053
Y473R	1.39789	0.849641		Y473R	0.26579	0.849641
Y473S	1.53355	0.799234		Y473S	0.355229	0.799234
Y473T	1.42225	0.877137		Y473T	0.321783	0.877137
Y473V	1.47214	0.560852		Y473V	0.28606	0.560852
Y473W	1.43794	0.091305		Y473W	-0.020302	0.091305
Q474A	0.583539	-0.027168		Q474A	0.147933	-0.027168
Q474C	0.518877	-0.229511		Q474C	0.120486	-0.229511
Q474D	0.498993	1.12008		Q474D	0.112546	1.12008
Q474E	0.273421	0.933559		Q474E	0.110296	0.933559
Q474F	0.508317	2.19271		Q474F	0.121984	2.19271
Q474G	0.582334	0.487362		Q474G	0.180253	0.487362
Q474H	0.561572	2.89212		Q474H	0.129543	2.89212
Q474I	0.526384	0.763145		Q474I	0.112766	0.763145
Q474K	0.416937	0.272573		Q474K	0.024414	0.272573
Q474L	0.435973	0.037992		Q474L	0.096107	0.037992
Q474M	0.402593	-0.917121		Q474M	0.088231	-0.917121
Q474N	0.366071	0.370684		Q474N	0.109688	0.370684
Q474P	0.551309	1.09179		Q474P	0.143846	1.09179
Q474R	0.089784	0.335916		Q474R	-0.017387	0.335916
Q474S	0.59378	0.26483		Q474S	0.13083	0.26483
Q474T	0.59598	-0.008031		Q474T	0.12009	-0.008031
Q474V	0.533963	0.172882		Q474V	0.121648	0.172882
Q474W	0.410623	3.14725		Q474W	0.108962	3.14725
Q474Y	0.50575	2.85227		Q474Y	0.134788	2.85227
A475C	0.470202	0.148913		A475C	-0.163084	0.148913
A475D	1.77002	-0.34083		A475D	0.031963	-0.34083
A475E	2.80452	-0.408048		A475E	-0.013513	-0.408048
A475F	7.37406	-0.150115		A475F	0.347102	-0.150115
A475G	0.399662	0.164571		A475G	0.160133	0.164571
A475H	5.89821	0.221053		A475H	0.681921	0.221053
A475I	3.86473	0.364984		A475I	-0.205664	0.364984
A475K	3.55751	-0.364579		A475K	0.075455	-0.364579
A475L	1.62993	-0.123134		A475L	-0.496216	-0.123134
A475M	1.23149	-0.236846		A475M	-0.729987	-0.236846
A475N	1.92871	-0.026292		A475N	-0.020681	-0.026292
A475P	0.678846	-0.707556		A475P	0.187526	-0.707556
A475Q	3.03542	-0.178825		A475Q	-0.08864	-0.178825
A475R	5.24715	-0.239804		A475R	0.154845	-0.239804
A475S	0.557788	0.085478		A475S	0.098675	0.085478
A475T	1.39206	0.372497		A475T	-0.114212	0.372497
A475V	1.59853	0.449992		A475V	-0.206524	0.449992
A475W	9.85116	-0.073521		A475W	0.815549	-0.073521
A475Y	7.88961	-0.163075		A475Y	0.793155	-0.163075
G476A	0.403834	1.20376		G476A	0.872742	1.20376
G476C	0.736743	1.66475		G476C	1.6245	1.66475
G476D	1.0169	0.878663		G476D	2.91137	0.878663
G476E	0.949338	1.30183		G476E	3.23482	1.30183
G476F	1.19026	1.17581		G476F	3.44855	1.17581
G476H	1.59528	1.58701		G476H	5.26661	1.58701
G476I	2.30217	2.30369		G476I	3.0049	2.30369
G476K	1.30269	1.08866		G476K	3.04718	1.08866
G476L	1.41342	1.24232		G476L	2.697	1.24232
G476M	0.880329	1.15229		G476M	2.35836	1.15229
G476N	1.03728	1.10571		G476N	3.01873	1.10571
G476P	0.686952	2.55801		G476P	1.80156	2.55801
G476Q	1.08049	1.48076		G476Q	3.31121	1.48076
G476R	1.45306	1.0844		G476R	3.03897	1.0844
G476S	0.66072	1.23833		G476S	1.53458	1.23833
G476T	1.65521	2.5968		G476T	2.41811	2.5968
G476V	1.40358	2.58639		G476V	2.64438	2.58639
G476W	1.8759	1.49229		G476W	4.50404	1.49229
G476Y	1.40075	1.24729		G476Y	4.67972	1.24729
S477A	0.025597	-0.063981		S477A	0.088302	-0.063981
S477C	0.021863	0.042496		S477C	0.064399	0.042496
S477D	-0.086837	-0.150934		S477D	0.030813	-0.150934
S477E	-0.219393	-0.18887		S477E	0.050469	-0.18887
S477F	-0.405185	-0.075231		S477F	-0.021204	-0.075231
S477G	-0.023931	0.055001		S477G	0.14835	0.055001
S477H	-0.037555	0.058213		S477H	0.126806	0.058213
S477I	-0.137821	0.103755		S477I	-0.038786	0.103755
S477K	-0.272481	-0.119727		S477K	-0.05992	-0.119727
S477L	-0.318969	-0.058884		S477L	-0.062615	-0.058884
S477M	-0.444655	0.100923		S477M	-0.128271	0.100923
S477N	-0.013299	0.033879		S477N	0.063225	0.033879
S477P	0.117109	-0.340438		S477P	0.250124	-0.340438
S477Q	-0.196938	-0.119997		S477Q	-0.009041	-0.119997
S477R	-0.252468	-0.074008		S477R	-0.071124	-0.074008
S477T	0.061554	0.09618		S477T	0.126384	0.09618
S477V	0.016313	0.131569		S477V	0.084822	0.131569
S477W	-0.417094	0.155117		S477W	0.04034	0.155117
S477Y	-0.371773	-0.071131		S477Y	-0.011606	-0.071131
T478A	0.038856	-0.11397		T478A	0.198164	-0.11397
T478C	-0.00874	0.002253		T478C	0.094966	0.002253
T478D	-0.021257	-0.176941		T478D	0.19896	-0.176941
T478E	-0.115927	-0.379366		T478E	0.124321	-0.379366
T478F	0.029959	-0.596044		T478F	0.110729	-0.596044
T478G	0.059675	0.195086		T478G	0.234358	0.195086
T478H	0.027676	-0.024814		T478H	0.082112	-0.024814
T478I	-0.019486	-0.181701		T478I	0.104436	-0.181701
T478K	-0.023442	-0.352098		T478K	0.078855	-0.352098
T478L	0.000488	-0.397917		T478L	0.096798	-0.397917
T478M	-0.070548	-0.494538		T478M	0.042153	-0.494538
T478N	0.012187	-0.060513		T478N	0.1163	-0.060513
T478P	-0.045809	-0.240653		T478P	0.992746	-0.240653
T478Q	-0.014644	-0.191774		T478Q	0.091341	-0.191774
T478R	-0.045143	-0.329044		T478R	0.075444	-0.329044
T478S	0.011109	0.096441		T478S	0.063107	0.096441
T478V	0.008026	0.046931		T478V	0.100475	0.046931
T478W	-0.025998	-0.366162		T478W	0.103722	-0.366162
T478Y	0.035478	-0.483917		T478Y	0.107588	-0.483917
P479A	0.045122	0.559681		P479A	0.049357	0.559681
P479C	0.021259	0.78015		P479C	0.022325	0.78015
P479D	0.003929	0.207433		P479D	0.056027	0.207433
P479E	0.023835	0.467112		P479E	0.011362	0.467112
P479F	0.113334	0.435403		P479F	0.029106	0.435403
P479G	0.130903	0.672395		P479G	0.058901	0.672395
P479H	0.149309	0.968978		P479H	0.040549	0.968978
P479I	0.032001	0.921164		P479I	0.039416	0.921164
P479K	0.022957	0.539829		P479K	0.015645	0.539829
P479L	0.110557	0.659641		P479L	0.04679	0.659641
P479M	0.060863	0.641679		P479M	0.019267	0.641679
P479N	0.041542	0.709218		P479N	0.031379	0.709218
P479Q	0.037579	0.739899		P479Q	0.037265	0.739899
P479R	0.052649	0.415199		P479R	0.019684	0.415199
P479S	0.023058	0.597324		P479S	0.049796	0.597324
P479T	0.030575	0.888877		P479T	0.049363	0.888877
P479V	0.037986	1.07533		P479V	0.039127	1.07533
P479W	0.10976	0.795839		P479W	0.010789	0.795839
P479Y	0.090368	0.527852		P479Y	0.043127	0.527852
C480A	0.278743	2.16719		C480A	0.071283	2.16719
C480D	-0.051956	5.77413		C480D	0.014028	5.77413
C480E	-0.003469	6.43305		C480E	0.003554	6.43305
C480F	0.009642	18.1786		C480F	0.03023	18.1786
C480G	0.420698	2.77779		C480G	0.078734	2.77779
C480H	-0.021426	16.3366		C480H	0.033168	16.3366
C480I	-0.008262	5.39084		C480I	0.014524	5.39084
C480K	0.05444	8.07716		C480K	0.007736	8.07716
C480L	-0.001358	6.24625		C480L	0.014322	6.24625
C480M	0.013866	5.74421		C480M	0.022895	5.74421
C480N	-0.004899	5.57009		C480N	0.029492	5.57009
C480P	0.04169	0.91394		C480P	0.046659	0.91394
C480Q	0.03037	6.7049		C480Q	0.003938	6.7049
C480R	0.027875	8.90792		C480R	0.006487	8.90792
C480S	0.167072	3.03347		C480S	0.073563	3.03347
C480T	0.136014	3.69323		C480T	0.064422	3.69323
C480V	0.037379	3.83097		C480V	0.030018	3.83097
C480W	0.056917	22.0981		C480W	0.043359	22.0981
C480Y	0.029343	21.4097		C480Y	0.041178	21.4097
G482A	-0.000117	2.42094		G482A	0.001552	2.42094
G482C	2.9e-05	2.44077		G482C	0.001516	2.44077
G482D	0.001879	2.35463		G482D	-0.000806	2.35463
G482E	0.000881	2.45954		G482E	-0.000259	2.45954
G482F	0.000143	2.37009		G482F	0.000184	2.37009
G482H	-6e-06	2.43341		G482H	0.001821	2.43341
G482I	2.2e-05	3.98847		G482I	0.000925	3.98847
G482K	-0.00077	2.07653		G482K	0.000853	2.07653
G482L	0.000205	2.26277		G482L	0.000748	2.26277
G482M	0.000349	2.17798		G482M	0.002062	2.17798
G482N	1.8e-05	1.92809		G482N	0.000736	1.92809
G482P	2.2e-05	4.91021		G482P	0.01124	4.91021
G482Q	9e-06	2.22091		G482Q	0.000688	2.22091
G482R	-0.001741	2.14229		G482R	-0.000454	2.14229
G482S	3.3e-05	2.3568		G482S	0.000669	2.3568
G482T	2e-05	3.12009		G482T	0.002118	3.12009
G482V	-1.2e-05	3.89944		G482V	0.000671	3.89944
G482W	6.2e-05	2.57945		G482W	0.001737	2.57945
G482Y	0.000197	2.36047		G482Y	-0.000575	2.36047
V483A	0.005529	-0.00852		V483A	-0.000267	-0.00852
V483C	0.001717	-0.017359		V483C	0.000493	-0.017359
V483D	-0.001757	0.15678		V483D	-0.010496	0.15678
V483E	0.00632	0.04973		V483E	-0.008373	0.04973
V483F	0.004874	-0.141022		V483F	0.001348	-0.141022
V483G	0.00598	0.110241		V483G	0.007678	0.110241
V483H	6.7e-05	0.099679		V483H	-0.008134	0.099679
V483I	-0.000264	-0.051427		V483I	-0.000159	-0.051427
V483K	-0.009602	-0.337076		V483K	-0.00238	-0.337076
V483L	-8.2e-05	-0.050877		V483L	0.001184	-0.050877
V483M	0.002566	0.032354		V483M	-0.003367	0.032354
V483N	0.002414	0.045109		V483N	-0.000875	0.045109
V483P	0.007079	3.73116		V483P	-0.004643	3.73116
V483Q	0.000787	-0.185529		V483Q	-0.001215	-0.185529
V483R	-0.010064	-0.3372		V483R	-0.003024	-0.3372
V483S	0.004082	-0.119306		V483S	0.0007	-0.119306
V483T	0.000824	-0.145386		V483T	-0.000323	-0.145386
V483W	-0.009898	0.104644		V483W	0.001099	0.104644
V483Y	-0.000392	-0.080507		V483Y	-0.003677	-0.080507
E484A	0.280956	0.529303		E484A	0.07901	0.529303
E484C	0.269871	0.410664		E484C	0.085428	0.410664
E484D	0.090431	0.698389		E484D	0.033407	0.698389
E484F	0.177348	0.206858		E484F	0.011696	0.206858
E484G	0.27254	1.01881		E484G	0.099767	1.01881
E484H	0.253072	0.669211		E484H	0.03379	0.669211
E484I	0.217054	0.092208		E484I	0.017441	0.092208
E484K	0.224013	-0.010948		E484K	0.042224	-0.010948
E484L	0.190426	-0.334367		E484L	0.012351	-0.334367
E484M	0.158192	-0.53489		E484M	-0.00925	-0.53489
E484N	0.226078	0.741092		E484N	0.063222	0.741092
E484P	0.266881	-0.509133		E484P	0.102218	-0.509133
E484Q	0.146699	0.211172		E484Q	0.00639	0.211172
E484R	0.212448	0.060338		E484R	0.020822	0.060338
E484S	0.257269	0.742637		E484S	0.096824	0.742637
E484T	0.231725	0.723688		E484T	0.089941	0.723688
E484V	0.237664	0.545141		E484V	0.058189	0.545141
E484W	0.253371	0.401822		E484W	0.062307	0.401822
E484Y	0.181922	0.239243		E484Y	0.027749	0.239243
G485A	-0.026866	2.08614		G485A	-0.005754	2.08614
G485C	-0.117382	2.021		G485C	-0.04409	2.021
G485D	-0.258818	1.20088		G485D	-0.128964	1.20088
G485E	-0.262364	2.01452		G485E	-0.103549	2.01452
G485F	-0.19008	1.96089		G485F	-0.04352	1.96089
G485H	-0.155175	2.09058		G485H	-0.034084	2.09058
G485I	-0.12849	3.14405		G485I	-0.028299	3.14405
G485K	-0.141761	2.13345		G485K	-0.045914	2.13345
G485L	-0.07792	2.08044		G485L	-0.009404	2.08044
G485M	-0.092299	1.61608		G485M	-0.05162	1.61608
G485N	-0.214067	1.69464		G485N	-0.067244	1.69464
G485P	-0.043303	6.67765		G485P	-0.009375	6.67765
G485Q	-0.181489	2.17197		G485Q	-0.06297	2.17197
G485R	-0.151466	1.89538		G485R	-0.035244	1.89538
G485S	-0.167962	1.8992		G485S	-0.048036	1.8992
G485T	-0.17063	2.73626		G485T	-0.063665	2.73626
G485V	-0.114585	3.30302		G485V	-0.039989	3.30302
G485W	-0.067465	2.3258		G485W	0.021577	2.3258
G485Y	-0.182736	2.20455		G485Y	-0.012247	2.20455
F486A	0.797528	0.175717		F486A	0.464516	0.175717
F486C	0.833265	0.417194		F486C	0.494328	0.417194
F486D	0.649225	-0.099711		F486D	0.441377	-0.099711
F486E	0.557704	-0.214354		F486E	0.341356	-0.214354
F486G	0.728555	0.528354		F486G	0.483495	0.528354
F486H	0.710866	0.307746		F486H	0.394062	0.307746
F486I	0.612996	0.298076		F486I	0.385991	0.298076
F486K	0.525486	-0.062593		F486K	0.3328	-0.062593
F486L	0.464001	0.138771		F486L	0.216038	0.138771
F486M	0.075957	0.219542		F486M	0.09878	0.219542
F486N	0.732853	0.228346		F486N	0.445751	0.228346
F486P	0.746335	-0.504785		F486P	0.413754	-0.504785
F486Q	0.656339	0.037341		F486Q	0.422581	0.037341
F486R	0.423544	0.037832		F486R	0.407713	0.037832
F486S	0.805671	0.324184		F486S	0.504299	0.324184
F486T	0.847779	0.200756		F486T	0.541477	0.200756
F486V	0.778266	0.274232		F486V	0.442447	0.274232
F486W	0.072623	0.245494		F486W	0.212514	0.245494
F486Y	0.313106	0.0848		F486Y	0.226975	0.0848
N487A	2.75428	0.29567		N487A	0.276784	0.29567
N487C	2.2988	0.283744		N487C	0.069961	0.283744
N487D	1.00202	-0.102376		N487D	0.218082	-0.102376
N487E	2.71444	0.071277		N487E	0.521276	0.071277
N487F	3.16365	-0.306957		N487F	1.07667	-0.306957
N487G	2.94027	-0.109895		N487G	0.448109	-0.109895
N487H	2.95344	0.297826		N487H	1.30539	0.297826
N487I	2.62893	1.30525		N487I	0.287366	1.30525
N487K	2.64683	-0.30894		N487K	0.840556	-0.30894
N487L	2.91303	-0.286146		N487L	0.191428	-0.286146
N487M	2.49984	-0.423787		N487M	0.087461	-0.423787
N487P	2.80558	3.27837		N487P	0.573928	3.27837
N487Q	2.83206	0.046827		N487Q	0.341057	0.046827
N487R	2.78649	-0.257515		N487R	1.00074	-0.257515
N487S	2.57216	0.42016		N487S	0.273073	0.42016
N487T	2.35102	1.53039		N487T	0.175149	1.53039
N487V	2.44447	1.62902		N487V	0.136392	1.62902
N487W	3.79532	-0.176844		N487W	1.96989	-0.176844
N487Y	3.40635	-0.274525		N487Y	1.98324	-0.274525
C488A	0.184472	2.09841		C488A	0.143127	2.09841
C488D	-0.077761	5.54229		C488D	-0.001673	5.54229
C488E	-0.081207	5.16956		C488E	0.00685	5.16956
C488F	-0.108721	5.99611		C488F	0.067558	5.99611
C488G	0.122412	2.71222		C488G	0.155681	2.71222
C488H	0.033203	7.26416		C488H	0.021562	7.26416
C488I	0.012089	5.76158		C488I	0.013338	5.76158
C488K	0.082467	3.8428		C488K	-0.007063	3.8428
C488L	-0.02714	4.42921		C488L	-0.006048	4.42921
C488M	0.070121	2.80142		C488M	0.001776	2.80142
C488N	0.048754	4.42117		C488N	0.011024	4.42117
C488P	0.143721	4.09068		C488P	0.155982	4.09068
C488Q	0.078671	4.37726		C488Q	-0.006211	4.37726
C488R	-0.011871	4.30841		C488R	-0.008741	4.30841
C488S	0.063449	3.42296		C488S	0.065106	3.42296
C488T	-0.007981	5.85004		C488T	0.01404	5.85004
C488V	0.029954	5.55627		C488V	0.022929	5.55627
C488W	0.040046	6.82779		C488W	0.130013	6.82779
C488Y	-0.042692	6.97567		C488Y	0.106839	6.97567
Y489A	1.27137	0.84331		Y489A	0.979633	0.84331
Y489C	1.18505	0.86821		Y489C	0.791989	0.86821
Y489D	1.30301	1.19584		Y489D	1.10892	1.19584
Y489E	1.27873	0.442456		Y489E	0.850045	0.442456
Y489F	-0.102915	-0.009078		Y489F	-0.200124	-0.009078
Y489G	1.55424	1.4313		Y489G	1.14522	1.4313
Y489H	0.885647	0.904992		Y489H	0.650231	0.904992
Y489I	1.03973	0.511939		Y489I	0.397502	0.511939
Y489K	0.993294	0.266587		Y489K	0.633099	0.266587
Y489L	0.478329	0.020454		Y489L	0.201127	0.020454
Y489M	0.404921	-0.08209		Y489M	-0.053248	-0.08209
Y489N	1.08127	1.00101		Y489N	0.90434	1.00101
Y489P	1.26398	2.55427		Y489P	0.871249	2.55427
Y489Q	1.14636	0.448741		Y489Q	0.764719	0.448741
Y489R	0.999725	0.342898		Y489R	0.702728	0.342898
Y489S	1.41384	0.780622		Y489S	1.11637	0.780622
Y489T	1.05711	0.919982		Y489T	0.857887	0.919982
Y489V	0.8877	0.885445		Y489V	0.573201	0.885445
Y489W	-0.321253	0.250168		Y489W	-0.315804	0.250168
F490A	0.08919	1.48446		F490A	0.191435	1.48446
F490C	0.082686	1.59019		F490C	0.185914	1.59019
F490D	-0.003228	1.69584		F490D	0.161113	1.69584
F490E	-0.015482	1.43435		F490E	0.124621	1.43435
F490G	0.147025	2.10695		F490G	0.300145	2.10695
F490H	-0.076658	1.17959		F490H	0.070453	1.17959
F490I	0.025667	1.04125		F490I	0.068246	1.04125
F490K	0.007145	0.843782		F490K	0.015355	0.843782
F490L	0.026952	0.565356		F490L	0.039164	0.565356
F490M	0.028512	0.317924		F490M	-0.060027	0.317924
F490N	-0.045491	1.62017		F490N	0.084889	1.62017
F490P	0.303019	-0.139696		F490P	0.135122	-0.139696
F490Q	-0.124371	1.18504		F490Q	0.061099	1.18504
F490R	-0.145161	0.995258		F490R	-0.009175	0.995258
F490S	0.120738	1.82976		F490S	0.212297	1.82976
F490T	0.107636	1.63832		F490T	0.156546	1.63832
F490V	0.045178	1.48377		F490V	0.111551	1.48377
F490W	0.012649	0.548956		F490W	0.010661	0.548956
F490Y	0.016451	0.406149		F490Y	0.042886	0.406149
P491A	0.078054	2.23516		P491A	0.130393	2.23516
P491C	0.05638	2.4562		P491C	0.129385	2.4562
P491D	0.035283	3.37134		P491D	0.182775	3.37134
P491E	-0.000637	3.42111		P491E	0.051652	3.42111
P491F	0.361107	7.42561		P491F	0.059751	7.42561
P491G	0.101422	3.15055		P491G	0.319779	3.15055
P491H	0.091503	6.80893		P491H	0.278832	6.80893
P491I	0.069794	3.26155		P491I	0.122769	3.26155
P491K	0.06584	4.43452		P491K	0.171055	4.43452
P491L	0.058988	3.01185		P491L	0.013198	3.01185
P491M	0.068014	2.53347		P491M	-0.142777	2.53347
P491N	0.0417	3.62156		P491N	0.135084	3.62156
P491Q	0.053264	3.77856		P491Q	0.098266	3.77856
P491R	0.071818	6.05979		P491R	0.219412	6.05979
P491S	0.068668	2.99795		P491S	0.253107	2.99795
P491T	0.047331	3.55475		P491T	0.192987	3.55475
P491V	0.047055	2.16313		P491V	-0.000453	2.16313
P491W	0.338162	9.89985		P491W	0.177569	9.89985
P491Y	0.54312	8.93044		P491Y	0.105279	8.93044
L492A	0.012092	2.91925		L492A	0.273104	2.91925
L492C	0.014796	2.49187		L492C	-0.067922	2.49187
L492D	0.021937	3.52814		L492D	0.250478	3.52814
L492E	0.005244	2.80307		L492E	-0.057265	2.80307
L492F	-0.012154	2.87632		L492F	-0.030467	2.87632
L492G	0.065825	3.96988		L492G	0.443133	3.96988
L492H	0.029924	2.96		L492H	0.240177	2.96
L492I	-0.030189	1.35519		L492I	-0.114023	1.35519
L492K	0.003353	2.26034		L492K	0.008694	2.26034
L492M	0.005273	0.445126		L492M	-0.059109	0.445126
L492N	0.005418	2.60578		L492N	0.164859	2.60578
L492P	0.023463	3.60341		L492P	-0.056453	3.60341
L492Q	-0.004874	2.4407		L492Q	-0.099308	2.4407
L492R	0.019852	2.90495		L492R	-0.235183	2.90495
L492S	0.023233	3.73683		L492S	0.356631	3.73683
L492T	0.011497	2.71289		L492T	0.113102	2.71289
L492V	-0.010858	1.58672		L492V	-0.136127	1.58672
L492W	0.018245	5.80756		L492W	-0.129416	5.80756
L492Y	-0.005136	5.39045		L492Y	-0.002027	5.39045
Q493A	0.246376	0.741825		Q493A	0.776833	0.741825
Q493C	-0.131007	0.67701		Q493C	0.748695	0.67701
Q493D	0.096255	0.618476		Q493D	0.669971	0.618476
Q493E	-0.153419	0.01449		Q493E	-0.008277	0.01449
Q493F	-1.31423	0.073805		Q493F	1.31915	0.073805
Q493G	0.464947	1.60759		Q493G	1.21596	1.60759
Q493H	-0.423959	0.738707		Q493H	0.783367	0.738707
Q493I	-0.303718	0.541927		Q493I	0.390175	0.541927
Q493K	-0.09788	-0.127406		Q493K	1.07774	-0.127406
Q493L	-0.875702	-0.155058		Q493L	0.227304	-0.155058
Q493M	-1.1218	-0.167963		Q493M	0.260311	-0.167963
Q493N	-0.073539	0.738785		Q493N	0.620255	0.738785
Q493P	0.262985	4.50625		Q493P	0.563247	4.50625
Q493R	-0.257219	0.04553		Q493R	1.62954	0.04553
Q493S	0.219435	0.928706		Q493S	1.05866	0.928706
Q493T	-0.029755	0.922534		Q493T	0.892134	0.922534
Q493V	-0.24646	0.666187		Q493V	0.278407	0.666187
Q493W	-1.81286	0.413782		Q493W	3.01486	0.413782
Q493Y	-1.01751	0.154788		Q493Y	1.74533	0.154788
S494A	0.559974	-0.500004		S494A	0.06377	-0.500004
S494C	0.530194	-0.254545		S494C	-0.116954	-0.254545
S494D	0.562929	0.297793		S494D	0.226939	0.297793
S494E	-0.083905	-0.682096		S494E	-0.095111	-0.682096
S494F	0.271501	-0.828145		S494F	-0.074042	-0.828145
S494G	0.786657	0.313243		S494G	0.222597	0.313243
S494H	0.536506	0.027479		S494H	0.419653	0.027479
S494I	0.411498	-0.119263		S494I	-0.444944	-0.119263
S494K	0.548255	-0.922796		S494K	0.070892	-0.922796
S494L	0.428552	-0.672854		S494L	-0.4092	-0.672854
S494M	0.417289	-1.16205		S494M	-0.688047	-1.16205
S494N	0.56785	0.034459		S494N	0.058018	0.034459
S494P	0.37377	-1.65667		S494P	1.8917	-1.65667
S494Q	0.040352	-0.490037		S494Q	-0.07033	-0.490037
S494R	0.481873	-0.726382		S494R	0.412366	-0.726382
S494T	0.086896	-0.150887		S494T	-0.05256	-0.150887
S494V	0.41139	-0.172117		S494V	-0.181622	-0.172117
S494W	0.313604	-0.454401		S494W	0.646534	-0.454401
S494Y	0.305364	-0.817827		S494Y	0.373085	-0.817827
Y495A	0.026206	3.89823		Y495A	0.366086	3.89823
Y495C	0.083152	3.86736		Y495C	0.329995	3.86736
Y495D	-0.153888	4.8712		Y495D	0.318677	4.8712
Y495E	-0.162106	4.20376		Y495E	0.302802	4.20376
Y495F	-0.120863	0.311595		Y495F	0.128473	0.311595
Y495G	-0.007215	4.97535		Y495G	0.373033	4.97535
Y495H	-0.07308	3.351		Y495H	0.224768	3.351
Y495I	0.041595	4.83866		Y495I	0.300897	4.83866
Y495K	0.001118	3.1704		Y495K	0.276943	3.1704
Y495L	-0.21079	1.62756		Y495L	0.263989	1.62756
Y495M	-0.089129	1.15274		Y495M	0.233648	1.15274
Y495N	-0.083109	4.34262		Y495N	0.28755	4.34262
Y495P	0.034922	4.51957		Y495P	0.34351	4.51957
Y495Q	-0.074971	3.79921		Y495Q	0.301728	3.79921
Y495R	-0.030175	4.05781		Y495R	0.245098	4.05781
Y495S	0.043934	4.57356		Y495S	0.34144	4.57356
Y495T	0.019176	4.05387		Y495T	0.33583	4.05387
Y495V	-0.019185	4.43814		Y495V	0.303283	4.43814
Y495W	-0.240115	1.72678		Y495W	0.294822	1.72678
G496A	0.180834	1.73241		G496A	0.099174	1.73241
G496C	0.324808	2.03959		G496C	0.139396	2.03959
G496D	0.5021	2.38526		G496D	0.361643	2.38526
G496E	0.647009	1.69667		G496E	0.174404	1.69667
G496F	-0.072066	1.95959		G496F	0.020773	1.95959
G496H	0.427221	2.32819		G496H	0.381743	2.32819
G496I	0.432956	3.34445		G496I	0.395892	3.34445
G496K	0.193979	1.38929		G496K	0.313865	1.38929
G496L	-0.077082	1.83311		G496L	0.110353	1.83311
G496M	-0.275261	1.8081		G496M	-0.142026	1.8081
G496N	0.387195	2.07722		G496N	0.372218	2.07722
G496P	1.14518	6.44332		G496P	0.274454	6.44332
G496Q	0.432672	1.6569		G496Q	0.265798	1.6569
G496R	0.194172	1.74554		G496R	0.215157	1.74554
G496S	0.522398	2.14682		G496S	0.244804	2.14682
G496T	0.657898	3.03878		G496T	0.39442	3.03878
G496V	0.273297	3.21787		G496V	0.336326	3.21787
G496W	0.025457	2.551		G496W	0.029613	2.551
G496Y	0.02255	2.01398		G496Y	0.241379	2.01398
F497A	0.025878	4.10873		F497A	0.150954	4.10873
F497C	-0.015413	3.93368		F497C	0.129234	3.93368
F497D	-0.046825	5.39446		F497D	0.027663	5.39446
F497E	-0.115643	4.7051		F497E	-0.060719	4.7051
F497G	0.000257	5.47647		F497G	0.172957	5.47647
F497H	-0.035388	3.16174		F497H	0.065836	3.16174
F497I	-0.017268	3.06499		F497I	0.056532	3.06499
F497K	0.041566	4.65206		F497K	0.087788	4.65206
F497L	-0.025692	1.49632		F497L	0.034181	1.49632
F497M	-0.017094	1.18668		F497M	0.03424	1.18668
F497N	-0.039079	4.1816		F497N	0.117348	4.1816
F497P	-0.034009	4.41343		F497P	0.068138	4.41343
F497Q	-0.059586	4.13415		F497Q	0.048563	4.13415
F497R	0.092417	7.15691		F497R	0.115615	7.15691
F497S	-0.012277	4.7545		F497S	0.120541	4.7545
F497T	0.008997	4.58774		F497T	0.129712	4.58774
F497V	0.021227	3.73063		F497V	0.07203	3.73063
F497W	0.020591	6.00951		F497W	0.041777	6.00951
F497Y	0.047131	3.47513		F497Y	0.021987	3.47513
Q498A	0.059132	0.045573		Q498A	0.869457	0.045573
Q498C	0.044259	0.081133		Q498C	0.573819	0.081133
Q498D	-0.117738	0.703314		Q498D	0.438166	0.703314
Q498E	0.316218	-0.053583		Q498E	0.074148	-0.053583
Q498F	-0.03554	-0.062843		Q498F	0.486456	-0.062843
Q498G	0.333468	0.740348		Q498G	1.34167	0.740348
Q498H	-0.27096	0.651313		Q498H	0.936075	0.651313
Q498I	-0.133604	-0.135342		Q498I	0.380286	-0.135342
Q498K	-0.515012	-0.377173		Q498K	0.397198	-0.377173
Q498L	-0.290387	-0.592565		Q498L	0.367539	-0.592565
Q498M	-0.528855	-0.596018		Q498M	-0.096576	-0.596018
Q498N	-0.152126	0.485967		Q498N	0.352137	0.485967
Q498P	1.84918	1.38132		Q498P	0.655934	1.38132
Q498R	-0.087665	-0.314429		Q498R	0.67015	-0.314429
Q498S	0.128502	0.396304		Q498S	0.765852	0.396304
Q498T	0.135436	0.230884		Q498T	0.538482	0.230884
Q498V	-0.026833	0.139066		Q498V	0.448935	0.139066
Q498W	-0.031749	1.38321		Q498W	0.729764	1.38321
Q498Y	-0.008697	0.240798		Q498Y	0.671077	0.240798
P499A	0.032557	1.84582		P499A	0.699759	1.84582
P499C	-0.059786	2.43656		P499C	0.533178	2.43656
P499D	-0.127377	2.26567		P499D	0.906669	2.26567
P499E	-0.044984	1.88443		P499E	0.48325	1.88443
P499F	-0.091148	1.69666		P499F	0.181542	1.69666
P499G	0.044418	2.22946		P499G	0.81761	2.22946
P499H	-0.072781	2.55878		P499H	0.628579	2.55878
P499I	-0.045992	1.89536		P499I	0.133857	1.89536
P499K	-0.066715	1.68182		P499K	0.336361	1.68182
P499L	-0.035491	1.62572		P499L	0.031224	1.62572
P499M	-0.053732	1.68585		P499M	-0.321581	1.68585
P499N	-0.082165	2.33512		P499N	0.656908	2.33512
P499Q	-0.04309	1.91065		P499Q	0.454207	1.91065
P499R	-0.059222	1.82395		P499R	0.42653	1.82395
P499S	-0.051952	2.21494		P499S	0.763977	2.21494
P499T	-0.019977	2.4211		P499T	0.705367	2.4211
P499V	-0.01552	2.2539		P499V	0.421296	2.2539
P499W	-0.073146	2.21467		P499W	0.203973	2.21467
P499Y	-0.091225	1.86319		P499Y	0.291727	1.86319
T500A	0.096808	-0.28539		T500A	0.173727	-0.28539
T500C	-0.033676	-0.235714		T500C	-0.097299	-0.235714
T500D	-0.075532	-0.536595		T500D	0.816261	-0.536595
T500E	-0.212868	-0.550894		T500E	0.460138	-0.550894
T500F	-0.018763	-1.06238		T500F	-0.719713	-1.06238
T500G	0.111099	-0.185047		T500G	0.662541	-0.185047
T500H	0.019679	-0.344927		T500H	0.464836	-0.344927
T500I	-0.568374	-0.471718		T500I	-0.876527	-0.471718
T500K	-0.422035	-0.779753		T500K	-0.15654	-0.779753
T500L	-0.317754	-0.81072		T500L	-1.17881	-0.81072
T500M	-0.4577	-0.907555		T500M	-1.34372	-0.907555
T500N	-0.026933	-0.489802		T500N	0.228663	-0.489802
T500P	-0.00805	-0.663916		T500P	-0.062886	-0.663916
T500Q	-0.327386	-0.498741		T500Q	0.057039	-0.498741
T500R	-0.54632	-0.688876		T500R	-0.33031	-0.688876
T500S	0.029878	-0.26695		T500S	0.502672	-0.26695
T500V	-0.183752	-0.232121		T500V	-0.606567	-0.232121
T500W	0.003753	-1.17951		T500W	-0.315408	-1.17951
T500Y	-0.005995	-0.984187		T500Y	-0.39729	-0.984187
N501A	0.121199	-0.475604		N501A	0.069932	-0.475604
N501C	0.043313	-0.126115		N501C	-0.011206	-0.126115
N501D	0.646766	0.087513		N501D	0.293668	0.087513
N501E	0.607984	0.201235		N501E	0.332622	0.201235
N501F	7.93631	-0.955059		N501F	0.166081	-0.955059
N501G	0.482956	0.499514		N501G	0.06459	0.499514
N501H	4.6981	0.226684		N501H	0.218807	0.226684
N501I	0.200425	1.60327		N501I	0.023765	1.60327
N501K	0.681842	-0.114002		N501K	0.014793	-0.114002
N501L	-0.443288	-0.780845		N501L	-0.043802	-0.780845
N501M	-0.231508	-0.926824		N501M	-0.116672	-0.926824
N501P	0.171232	2.87237		N501P	0.248414	2.87237
N501Q	0.600848	0.303321		N501Q	0.041361	0.303321
N501R	2.12503	-0.322169		N501R	-0.142626	-0.322169
N501S	0.335029	-0.014441		N501S	-0.008926	-0.014441
N501T	-0.080357	0.574996		N501T	0.054481	0.574996
N501V	-0.093445	0.224786		N501V	-0.004729	0.224786
N501W	7.85541	0.827161		N501W	0.200022	0.827161
N501Y	13.0553	-0.605451		N501Y	0.320952	-0.605451
G502A	0.141853	-0.262326		G502A	-0.046479	-0.262326
G502C	0.457197	0.096921		G502C	-0.150653	0.096921
G502D	1.79079	-0.790555		G502D	0.426578	-0.790555
G502E	1.89122	-0.758081		G502E	0.28163	-0.758081
G502F	2.05214	-0.58786		G502F	-0.791573	-0.58786
G502H	2.27411	0.054993		G502H	-0.46111	0.054993
G502I	1.10173	0.174519		G502I	-0.50083	0.174519
G502K	1.65807	-0.330826		G502K	-0.695806	-0.330826
G502L	1.08803	-0.447948		G502L	-0.714223	-0.447948
G502M	0.360588	-0.497332		G502M	-1.03389	-0.497332
G502N	0.987796	-0.167523		G502N	-0.367171	-0.167523
G502P	5.08111	-1.63811		G502P	-0.303935	-1.63811
G502Q	1.61916	-0.332145		G502Q	-0.377261	-0.332145
G502R	1.95921	-0.289296		G502R	-1.00596	-0.289296
G502S	1.0027	-0.179112		G502S	-0.049932	-0.179112
G502T	1.32434	0.388658		G502T	-0.071997	0.388658
G502V	0.616795	0.420497		G502V	-0.178061	0.420497
G502W	2.81344	-0.115811		G502W	-1.00304	-0.115811
G502Y	2.73999	-0.497031		G502Y	-0.688844	-0.497031
V503A	0.015051	-0.208917		V503A	0.163369	-0.208917
V503C	0.009515	0.064598		V503C	0.149772	0.064598
V503D	0.071386	-0.342218		V503D	0.463116	-0.342218
V503E	0.027683	-0.797042		V503E	0.335439	-0.797042
V503F	-0.030281	-0.51011		V503F	-0.182667	-0.51011
V503G	-0.028036	0.064093		V503G	0.214368	0.064093
V503H	-0.004607	0.233431		V503H	0.088862	0.233431
V503I	-0.009516	-0.266409		V503I	-0.070983	-0.266409
V503K	-0.032647	-0.550597		V503K	-0.165191	-0.550597
V503L	-0.018139	-0.557586		V503L	-0.157915	-0.557586
V503M	-0.036605	-0.444621		V503M	-0.223124	-0.444621
V503N	0.003545	-0.117665		V503N	0.196077	-0.117665
V503P	-0.347991	-1.21237		V503P	-0.140617	-1.21237
V503Q	-0.009542	-0.464555		V503Q	0.021354	-0.464555
V503R	-0.075859	-0.485263		V503R	-0.242861	-0.485263
V503S	0.001307	0.047709		V503S	0.243199	0.047709
V503T	0.028695	0.073279		V503T	0.18917	0.073279
V503W	-0.006386	-0.169132		V503W	-0.117729	-0.169132
V503Y	-0.032277	-0.388824		V503Y	-0.118509	-0.388824
G504A	0.162119	-0.407414		G504A	0.021458	-0.407414
G504C	0.038842	-0.048946		G504C	0.009024	-0.048946
G504D	0.916863	0.44067		G504D	0.39101	0.44067
G504E	1.0208	-0.610275		G504E	0.373147	-0.610275
G504F	0.364494	-0.296339		G504F	-0.108256	-0.296339
G504H	0.841147	0.002389		G504H	-0.057751	0.002389
G504I	-0.047533	-0.090309		G504I	0.053599	-0.090309
G504K	0.348588	-0.595238		G504K	-0.179752	-0.595238
G504L	-0.225256	-0.53183		G504L	-0.005017	-0.53183
G504M	-0.665553	-0.556814		G504M	-0.167363	-0.556814
G504N	0.397119	-0.413584		G504N	0.01293	-0.413584
G504P	-0.194755	-1.23707		G504P	0.009875	-1.23707
G504Q	0.557513	-0.680873		G504Q	0.008175	-0.680873
G504R	0.351681	-0.515092		G504R	-0.288036	-0.515092
G504S	0.356934	-0.165579		G504S	0.042338	-0.165579
G504T	0.437112	0.398742		G504T	0.068079	0.398742
G504V	-0.06675	0.173879		G504V	0.062252	0.173879
G504W	0.553843	-0.081241		G504W	-0.213086	-0.081241
G504Y	0.809044	-0.280157		G504Y	-0.202048	-0.280157
Y505A	4.34363	0.287094		Y505A	0.554933	0.287094
Y505C	4.07133	0.50644		Y505C	0.564879	0.50644
Y505D	4.551	0.312587		Y505D	1.03656	0.312587
Y505E	4.25084	-0.141912		Y505E	0.9258	-0.141912
Y505F	1.60661	-0.034082		Y505F	0.082785	-0.034082
Y505G	4.70263	0.453545		Y505G	0.550972	0.453545
Y505H	3.57522	0.491885		Y505H	0.537462	0.491885
Y505I	3.30999	0.567388		Y505I	0.367892	0.567388
Y505K	4.41024	-0.161945		Y505K	0.407067	-0.161945
Y505L	2.55702	-0.333273		Y505L	0.363332	-0.333273
Y505M	2.05149	-0.162745		Y505M	0.251005	-0.162745
Y505N	4.05521	0.368816		Y505N	0.675822	0.368816
Y505P	4.0856	0.546836		Y505P	0.565531	0.546836
Y505Q	4.11503	-0.096718		Y505Q	0.616975	-0.096718
Y505R	3.65177	-0.190066		Y505R	0.306066	-0.190066
Y505S	4.57775	0.398731		Y505S	0.659161	0.398731
Y505T	3.83496	0.812828		Y505T	0.652128	0.812828
Y505V	3.28365	0.844843		Y505V	0.475997	0.844843
Y505W	2.17121	0.267673		Y505W	0.175435	0.267673
Q506A	0.008903	0.206496		Q506A	0.152167	0.206496
Q506C	0.002618	0.821005		Q506C	0.120335	0.821005
Q506D	0.026836	2.8965		Q506D	0.210886	2.8965
Q506E	0.027351	0.77317		Q506E	0.171193	0.77317
Q506F	0.250439	3.38422		Q506F	0.031379	3.38422
Q506G	0.0503	1.25877		Q506G	0.208059	1.25877
Q506H	0.226221	3.81236		Q506H	0.063047	3.81236
Q506I	0.003859	1.3395		Q506I	0.0145	1.3395
Q506K	-0.051764	-0.014898		Q506K	0.013498	-0.014898
Q506L	-0.015441	-0.109632		Q506L	-0.019747	-0.109632
Q506M	-0.031105	-0.230005		Q506M	-0.094577	-0.230005
Q506N	0.006354	1.7051		Q506N	0.08024	1.7051
Q506P	0.389396	2.29838		Q506P	0.274743	2.29838
Q506R	-0.104846	0.179977		Q506R	-0.177521	0.179977
Q506S	-0.173282	0.883435		Q506S	0.142724	0.883435
Q506T	-0.027831	0.990397		Q506T	0.077897	0.990397
Q506V	0.049889	0.761677		Q506V	0.063815	0.761677
Q506W	0.210572	3.78925		Q506W	-0.241829	3.78925
Q506Y	0.37174	4.98126		Q506Y	0.031202	4.98126
P507A	-0.004265	2.62956		P507A	0.030568	2.62956
P507C	-0.005851	3.63617		P507C	0.041882	3.63617
P507D	-0.025691	9.51897		P507D	0.037342	9.51897
P507E	-0.015153	9.50828		P507E	0.035812	9.50828
P507F	0.008132	24.5823		P507F	0.030295	24.5823
P507G	-0.011445	4.53582		P507G	0.042807	4.53582
P507H	-0.001878	21.2923		P507H	0.027122	21.2923
P507I	-0.011397	6.61619		P507I	0.03733	6.61619
P507K	0.017644	14.3424		P507K	0.019263	14.3424
P507L	-0.007428	8.3349		P507L	0.020339	8.3349
P507M	-0.007138	9.10995		P507M	0.029818	9.10995
P507N	-0.013683	8.39239		P507N	0.015599	8.39239
P507Q	-0.000376	11.3522		P507Q	0.04178	11.3522
P507R	0.05562	20.3983		P507R	0.03535	20.3983
P507S	-0.005507	4.07502		P507S	0.037496	4.07502
P507T	-0.007404	4.15887		P507T	0.044322	4.15887
P507V	-0.010527	3.70608		P507V	0.027874	3.70608
P507W	0.070097	42.421		P507W	0.042003	42.421
P507Y	0.007294	31.075		P507Y	0.055303	31.075

## Sheet: PyRosetta Raw Results
S-RBD-B38				S-RBD-CB6
Mutation	ddG_bind	ddG_fold		Mutation	ddG_bind	ddG_fold
I402A	0.025849	4.87875		I402A	-0.006814	4.87875
I402C	0.054211	3.55173		I402C	0.007094	3.55173
I402D	0.002693	8.11819		I402D	0.002529	8.11819
I402E	0.012015	6.33133		I402E	-0.009815	6.33133
I402F	0.095353	10.5735		I402F	0.249514	10.5735
I402G	0.05746	8.0163		I402G	-0.020797	8.0163
I402H	-0.011665	10.4798		I402H	0.00879	10.4798
I402K	0.021227	16.5901		I402K	0.003381	16.5901
I402L	-0.004144	2.73312		I402L	0.12528	2.73312
I402M	0.043368	6.12005		I402M	-0.013988	6.12005
I402N	0.039134	5.77897		I402N	-0.008714	5.77897
I402P	0.032925	75.2172		I402P	0.231685	75.2172
I402Q	0.027699	4.93742		I402Q	0.005666	4.93742
I402R	0.532008	15.7052		I402R	-0.010904	15.7052
I402S	0.025235	4.90366		I402S	-0.012077	4.90366
I402T	-0.017868	2.35422		I402T	-0.001125	2.35422
I402V	0.024402	-0.244013		I402V	0.002956	-0.244013
I402W	0.391858	15.8621		I402W	0.070359	15.8621
I402Y	2.46686	10.9737		I402Y	0.284776	10.9737
R403A	-0.399267	0.259896		R403A	-0.013386	0.259896
R403C	-0.434058	1.82147		R403C	-0.003033	1.82147
R403D	-0.385498	5.62661		R403D	-0.01142	5.62661
R403E	-0.402575	3.23466		R403E	-0.000396	3.23466
R403F	-0.315864	11.4602		R403F	-0.010566	11.4602
R403G	-0.372486	4.03423		R403G	0.003135	4.03423
R403H	-0.431977	10.1189		R403H	0.003789	10.1189
R403I	-0.412712	5.3914		R403I	0.30534	5.3914
R403K	-0.020161	1.90066		R403K	0.001703	1.90066
R403L	-0.358218	5.84343		R403L	0.001725	5.84343
R403M	-0.386676	1.67863		R403M	0.002224	1.67863
R403N	-0.422009	3.17093		R403N	0.003117	3.17093
R403P	-0.41605	11.1908		R403P	0.117638	11.1908
R403Q	-0.435786	0.839845		R403Q	0.003142	0.839845
R403S	-0.330146	1.74939		R403S	-0.020689	1.74939
R403T	-0.387655	2.24336		R403T	0.00937	2.24336
R403V	-0.402673	4.5946		R403V	0.269961	4.5946
R403W	-0.169465	15.5095		R403W	-0.007114	15.5095
R403Y	-0.188185	11.7972		R403Y	-0.012818	11.7972
G404A	0.028194	-0.402177		G404A	-0.009216	-0.402177
G404C	0.071474	5.04329		G404C	-0.01125	5.04329
G404D	0.04598	10.7718		G404D	-0.005057	10.7718
G404E	0.012968	8.91603		G404E	0.007437	8.91603
G404F	0.012152	14.356		G404F	1.81432	14.356
G404H	-0.012537	7.35875		G404H	0.025138	7.35875
G404I	6.23251	13.5573		G404I	0.346656	13.5573
G404K	0.028583	12.5838		G404K	-0.011632	12.5838
G404L	0.770321	5.37022		G404L	0.284537	5.37022
G404M	0.22513	6.55877		G404M	0.221753	6.55877
G404N	0.044253	8.75192		G404N	0.004389	8.75192
G404P	1.96073	39.3276		G404P	3.1e-05	39.3276
G404Q	0.002229	6.70171		G404Q	0.024894	6.70171
G404R	0.093334	11.1151		G404R	-0.004186	11.1151
G404S	0.03079	5.34396		G404S	-0.009066	5.34396
G404T	0.704193	5.62402		G404T	0.018642	5.62402
G404V	2.83908	7.20871		G404V	0.47096	7.20871
G404W	0.088438	19.0828		G404W	1.19097	19.0828
G404Y	0.078985	16.6695		G404Y	1.84602	16.6695
D405A	0.032566	-0.157534		D405A	0.002427	-0.157534
D405C	0.080452	2.47883		D405C	0.003745	2.47883
D405E	0.045424	-0.248864		D405E	-0.018555	-0.248864
D405F	0.063082	3.31374		D405F	0.390971	3.31374
D405G	0.022392	2.19807		D405G	-0.001707	2.19807
D405H	-0.28173	3.15566		D405H	0.069091	3.15566
D405I	4.59253	3.29048		D405I	-0.012604	3.29048
D405K	-0.08566	1.15106		D405K	-0.00265	1.15106
D405L	-0.224858	1.18516		D405L	-0.008369	1.18516
D405M	-0.06757	0.764224		D405M	-0.000373	0.764224
D405N	0.010013	-0.603895		D405N	0.00152	-0.603895
D405P	0.06724	17.4453		D405P	0.002541	17.4453
D405Q	-0.057399	1.36352		D405Q	-0.003652	1.36352
D405R	-0.335614	2.51945		D405R	0.000358	2.51945
D405S	0.004255	0.686851		D405S	-0.010829	0.686851
D405T	0.041759	2.50765		D405T	-0.009579	2.50765
D405V	1.11767	3.44409		D405V	-0.007745	3.44409
D405W	0.436041	4.39297		D405W	0.328772	4.39297
D405Y	0.008316	3.82314		D405Y	0.047621	3.82314
E406A	0.137541	3.87849		E406A	-0.560943	3.87849
E406C	0.147626	5.01661		E406C	-0.997542	5.01661
E406D	0.037259	1.0004		E406D	0.183828	1.0004
E406F	0.244501	3.84722		E406F	-0.779887	3.84722
E406G	0.13417	7.20663		E406G	-0.524402	7.20663
E406H	0.176798	3.34043		E406H	-1.26223	3.34043
E406I	0.176875	6.68642		E406I	-1.18843	6.68642
E406K	0.192477	6.97996		E406K	-1.65678	6.97996
E406L	0.073673	1.96037		E406L	-1.91077	1.96037
E406M	0.119491	3.06007		E406M	-2.2178	3.06007
E406N	0.194428	3.86757		E406N	-0.569148	3.86757
E406P	0.158255	39.5883		E406P	-0.647639	39.5883
E406Q	0.222409	0.119615		E406Q	-0.819633	0.119615
E406R	0.078813	7.94733		E406R	-1.01867	7.94733
E406S	0.163916	5.28818		E406S	-0.496441	5.28818
E406T	0.150868	4.44736		E406T	-0.907068	4.44736
E406V	0.272569	6.98739		E406V	-0.905869	6.98739
E406W	1.01095	7.29112		E406W	0.474166	7.29112
E406Y	0.08742	4.02036		E406Y	2.68983	4.02036
V407A	0.028861	0.448683		V407A	-0.004497	0.448683
V407C	0.021722	0.350562		V407C	0.001855	0.350562
V407D	0.023492	1.63701		V407D	-0.020119	1.63701
V407E	-0.00287	1.32064		V407E	-0.014137	1.32064
V407F	0.001473	2.00601		V407F	0.029254	2.00601
V407G	-0.015687	2.61381		V407G	0.008391	2.61381
V407H	0.009216	1.68152		V407H	-0.021665	1.68152
V407I	-0.031454	-0.818046		V407I	0.007296	-0.818046
V407K	0.027525	0.931608		V407K	0.007466	0.931608
V407L	-0.020352	-0.950206		V407L	0.043659	-0.950206
V407M	0.056813	-0.622684		V407M	0.007316	-0.622684
V407N	0.044808	0.762446		V407N	0.00475	0.762446
V407P	0.045807	20.7602		V407P	0.033353	20.7602
V407Q	-0.005404	-0.58327		V407Q	-0.010239	-0.58327
V407R	0.004697	0.016258		V407R	0.008237	0.016258
V407S	0.058083	-0.225019		V407S	0.004795	-0.225019
V407T	-0.024256	-1.07323		V407T	0.004146	-1.07323
V407W	-0.008462	3.99704		V407W	0.13378	3.99704
V407Y	0.013125	2.68167		V407Y	0.021067	2.68167
R408A	-0.034247	0.868103		R408A	0.000197	0.868103
R408C	0.000808	2.76899		R408C	0.011715	2.76899
R408D	0.060793	0.067817		R408D	0.012067	0.067817
R408E	-0.021066	0.361642		R408E	0.013246	0.361642
R408F	0.041666	2.45575		R408F	0.009104	2.45575
R408G	0.011008	1.97768		R408G	0.01015	1.97768
R408H	-0.000718	1.5111		R408H	0.004858	1.5111
R408I	0.059628	2.24934		R408I	0.056493	2.24934
R408K	0.02262	0.163191		R408K	-0.000196	0.163191
R408L	0.016309	1.13602		R408L	0.219541	1.13602
R408M	0.01195	2.25644		R408M	0.004701	2.25644
R408N	0.011	0.296911		R408N	0.005115	0.296911
R408P	0.069934	8.96404		R408P	0.01375	8.96404
R408Q	0.037014	0.075096		R408Q	-0.195314	0.075096
R408S	0.045183	-0.081871		R408S	0.005224	-0.081871
R408T	0.010003	1.30685		R408T	0.063778	1.30685
R408V	0.011539	2.10945		R408V	0.069163	2.10945
R408W	0.104889	3.00134		R408W	-0.036007	3.00134
R408Y	0.019596	2.33565		R408Y	0.008836	2.33565
Q409A	-0.005522	5.7665		Q409A	0.130941	5.7665
Q409C	0.050377	7.38865		Q409C	0.135543	7.38865
Q409D	0.024933	6.07418		Q409D	-0.107417	6.07418
Q409E	0.035523	0.523386		Q409E	-0.147164	0.523386
Q409F	-0.055617	5.39771		Q409F	0.267265	5.39771
Q409G	0.026645	7.97721		Q409G	0.124277	7.97721
Q409H	0.067003	4.79771		Q409H	0.15388	4.79771
Q409I	0.01985	8.51947		Q409I	0.168429	8.51947
Q409K	0.10157	5.04886		Q409K	0.06321	5.04886
Q409L	-0.036376	3.20033		Q409L	0.151549	3.20033
Q409M	-0.052887	4.26836		Q409M	0.18457	4.26836
Q409N	0.033163	5.90893		Q409N	0.137727	5.90893
Q409P	0.029743	37.4002		Q409P	0.139921	37.4002
Q409R	-0.245064	6.8778		Q409R	0.149266	6.8778
Q409S	0.063081	5.79097		Q409S	0.130585	5.79097
Q409T	0.064262	5.79702		Q409T	0.141632	5.79702
Q409V	0.0363	7.56241		Q409V	0.158502	7.56241
Q409W	-0.231225	5.20141		Q409W	0.153516	5.20141
Q409Y	-0.119105	4.23853		Q409Y	0.2362	4.23853
I410A	0.011202	4.80896		I410A	-0.114497	4.80896
I410C	0.027575	4.36072		I410C	0.350264	4.36072
I410D	0.04609	3.91751		I410D	0.111386	3.91751
I410E	0.001989	6.27622		I410E	-0.004764	6.27622
I410F	0.150843	7.80622		I410F	-0.099583	7.80622
I410G	0.015368	8.69827		I410G	-0.114188	8.69827
I410H	0.062681	8.26632		I410H	-0.002736	8.26632
I410K	0.069671	13.9044		I410K	0.001426	13.9044
I410L	0.034541	1.3256		I410L	-0.232537	1.3256
I410M	0.01572	4.32254		I410M	-0.002549	4.32254
I410N	0.002278	2.93947		I410N	0.234153	2.93947
I410P	0.064112	31.4944		I410P	0.119943	31.4944
I410Q	0.042613	6.35193		I410Q	0.11172	6.35193
I410R	0.221613	16.3266		I410R	0.008978	16.3266
I410S	0.059386	5.69823		I410S	0.006891	5.69823
I410T	0.003575	4.45477		I410T	-0.116089	4.45477
I410V	-9e-06	0.594346		I410V	-0.110125	0.594346
I410W	0.386922	16.0384		I410W	0.102142	16.0384
I410Y	0.382527	11.8358		I410Y	-0.191504	11.8358
A411C	-0.037309	6.40934		A411C	-0.035622	6.40934
A411D	0.012623	8.91308		A411D	-0.029952	8.91308
A411E	-0.004955	6.22187		A411E	-0.002056	6.22187
A411F	0.05924	11.6686		A411F	0.004977	11.6686
A411G	-0.033375	0.261147		A411G	0.007471	0.261147
A411H	0.013856	9.86235		A411H	0.050144	9.86235
A411I	0.173319	12.2281		A411I	0.32666	12.2281
A411K	-0.009782	5.62123		A411K	-0.477402	5.62123
A411L	0.042233	9.37861		A411L	0.041481	9.37861
A411M	0.019405	6.96726		A411M	-0.028573	6.96726
A411N	-0.024352	5.19822		A411N	0.016237	5.19822
A411P	0.035832	137.194		A411P	0.31317	137.194
A411Q	-0.039718	5.93538		A411Q	-0.101565	5.93538
A411R	0.008017	5.10985		A411R	-0.041237	5.10985
A411S	-0.0214	1.3017		A411S	0.101589	1.3017
A411T	0.043302	4.32514		A411T	0.057741	4.32514
A411V	0.071748	8.6168		A411V	0.487298	8.6168
A411W	0.180843	26.0264		A411W	-0.117278	26.0264
A411Y	0.02148	11.8454		A411Y	-0.183072	11.8454
P412A	-0.043082	3.00034		P412A	-0.01204	3.00034
P412C	-0.006582	5.76349		P412C	0.002237	5.76349
P412D	0.065997	10.5307		P412D	0.024428	10.5307
P412E	0.061897	10.7265		P412E	0.001515	10.7265
P412F	0.581943	12.763		P412F	-0.013184	12.763
P412G	0.015679	6.35851		P412G	-0.006563	6.35851
P412H	0.363327	12.6474		P412H	0.115207	12.6474
P412I	0.035291	5.67102		P412I	0.249478	5.67102
P412K	-0.046195	6.49701		P412K	0.00465	6.49701
P412L	0.275262	6.84061		P412L	0.116164	6.84061
P412M	-0.013444	6.11385		P412M	-0.009131	6.11385
P412N	0.052785	6.48888		P412N	0.025451	6.48888
P412Q	-0.034047	7.66122		P412Q	0.002527	7.66122
P412R	-0.047843	5.92526		P412R	-0.004969	5.92526
P412S	-0.035229	4.53037		P412S	-0.006841	4.53037
P412T	0.000948	5.76929		P412T	0.366347	5.76929
P412V	0.022187	5.29997		P412V	0.264523	5.29997
P412W	2.68974	19.8165		P412W	0.051106	19.8165
P412Y	0.970656	14.524		P412Y	0.098746	14.524
G413A	-0.031396	2.13681		G413A	0.000925	2.13681
G413C	-0.046091	4.75224		G413C	0.143891	4.75224
G413D	-0.05427	3.63162		G413D	0.020317	3.63162
G413E	0.101097	4.2526		G413E	0.468462	4.2526
G413F	2.26353	4.99964		G413F	1.29173	4.99964
G413H	1.74804	4.11501		G413H	0.92168	4.11501
G413I	0.032021	17.7892		G413I	0.458695	17.7892
G413K	-0.068821	2.93446		G413K	0.036345	2.93446
G413L	0.68258	5.84821		G413L	0.60353	5.84821
G413M	-0.008452	5.2351		G413M	0.087077	5.2351
G413N	-0.002694	1.3061		G413N	0.10403	1.3061
G413P	0.009786	290.776		G413P	-0.045284	290.776
G413Q	0.062623	2.71074		G413Q	0.429361	2.71074
G413R	0.089455	3.33909		G413R	0.001598	3.33909
G413S	-0.013189	1.0344		G413S	0.003282	1.0344
G413T	0.050188	5.54444		G413T	0.122516	5.54444
G413V	0.034207	16.1225		G413V	0.258459	16.1225
G413W	4.47666	12.658		G413W	1.28026	12.658
G413Y	2.36235	6.44275		G413Y	1.23462	6.44275
Q414A	-0.011129	1.28439		Q414A	-0.012433	1.28439
Q414C	-0.033245	2.22359		Q414C	-0.078956	2.22359
Q414D	0.042648	6.77022		Q414D	-0.076489	6.77022
Q414E	0.017448	3.12641		Q414E	0.054826	3.12641
Q414F	-0.004689	3.72015		Q414F	0.05824	3.72015
Q414G	-0.020638	3.12031		Q414G	-0.015755	3.12031
Q414H	-0.01318	3.85739		Q414H	-0.012459	3.85739
Q414I	-0.040338	4.10736		Q414I	-0.141667	4.10736
Q414K	-0.00919	0.746808		Q414K	-0.004741	0.746808
Q414L	-0.002816	1.24058		Q414L	0.001803	1.24058
Q414M	0.021725	1.52581		Q414M	-0.017455	1.52581
Q414N	0.012057	4.27489		Q414N	0.037866	4.27489
Q414P	0.042797	30.134		Q414P	0.046752	30.134
Q414R	0.015959	1.69625		Q414R	-0.012255	1.69625
Q414S	-3e-05	1.92364		Q414S	0.005663	1.92364
Q414T	0.016929	0.198186		Q414T	-0.08077	0.198186
Q414V	-0.007322	1.55232		Q414V	-0.008545	1.55232
Q414W	-0.001863	4.54755		Q414W	-0.169111	4.54755
Q414Y	0.031641	2.20447		Q414Y	-0.009446	2.20447
T415A	-0.346374	1.49835		T415A	0.009431	1.49835
T415C	-0.927943	2.59575		T415C	0.014096	2.59575
T415D	1.07755	2.22582		T415D	0.00036	2.22582
T415E	2.75795	0.848536		T415E	0.040953	0.848536
T415F	-0.892632	1.1403		T415F	0.004797	1.1403
T415G	0.298445	1.4365		T415G	0.000683	1.4365
T415H	-0.296009	-1.20999		T415H	0.001693	-1.20999
T415I	-1.58133	0.750915		T415I	-0.005232	0.750915
T415K	0.901047	0.330221		T415K	0.003939	0.330221
T415L	8.48641	1.84468		T415L	0.0064	1.84468
T415M	-0.725811	2.55402		T415M	0.002607	2.55402
T415N	0.048985	0.930128		T415N	-0.002729	0.930128
T415P	0.033685	66.8612		T415P	0.005415	66.8612
T415Q	-1.48101	0.215073		T415Q	0.010265	0.215073
T415R	0.578672	0.221846		T415R	0.016774	0.221846
T415S	0.270893	-1.03068		T415S	0.049866	-1.03068
T415V	-1.06708	0.647643		T415V	0.01844	0.647643
T415W	-0.755908	3.48566		T415W	0.006032	3.48566
T415Y	-0.588774	0.654979		T415Y	-0.004674	0.654979
G416A	-0.241732	11.7219		G416A	-0.004771	11.7219
G416C	-0.063283	16.9919		G416C	-0.020222	16.9919
G416D	0.014896	16.4415		G416D	0.035732	16.4415
G416E	0.276805	23.0304		G416E	-0.020488	23.0304
G416F	-0.62361	21.1312		G416F	0.085768	21.1312
G416H	-0.072764	22.6845		G416H	-0.002513	22.6845
G416I	0.246701	21.441		G416I	-0.036826	21.441
G416K	0.006976	24.5746		G416K	-0.026841	24.5746
G416L	-0.12409	20.0273		G416L	-0.04429	20.0273
G416M	0.301015	21.5326		G416M	-0.044593	21.5326
G416N	-0.02999	16.9248		G416N	0.006076	16.9248
G416P	0.439556	197.347		G416P	-0.028528	197.347
G416Q	-0.13511	22.7626		G416Q	-0.009739	22.7626
G416R	3.2977	26.6213		G416R	-0.038249	26.6213
G416S	-0.114713	11.0115		G416S	-0.016721	11.0115
G416T	0.047618	19.3433		G416T	-0.018993	19.3433
G416V	0.350683	21.7946		G416V	-0.016508	21.7946
G416W	-0.060429	21.282		G416W	0.197691	21.282
G416Y	0.361136	19.277		G416Y	0.099405	19.277
K417A	-0.515451	0.690668		K417A	0.003483	0.690668
K417C	-0.640264	3.02792		K417C	0.0008	3.02792
K417D	2.731	0.07024		K417D	0.00969	0.07024
K417E	0.72507	-0.299865		K417E	0.016034	-0.299865
K417F	1.54384	2.67186		K417F	0.510059	2.67186
K417G	-0.236716	2.19758		K417G	0.008318	2.19758
K417H	1.51414	2.03164		K417H	0.295401	2.03164
K417I	-0.094456	0.130573		K417I	0.020114	0.130573
K417L	0.172197	0.116138		K417L	0.022347	0.116138
K417M	-0.883141	0.561936		K417M	0.043201	0.561936
K417N	0.833427	-0.019661		K417N	0.046026	-0.019661
K417P	-0.875952	3.01123		K417P	-0.012235	3.01123
K417Q	0.045821	0.382169		K417Q	-0.002375	0.382169
K417R	-0.12475	0.045892		K417R	0.014053	0.045892
K417S	-0.631987	0.113375		K417S	-0.030086	0.113375
K417T	-1.00135	-0.582829		K417T	-0.026453	-0.582829
K417V	-0.523925	-0.03338		K417V	-0.008751	-0.03338
K417W	1.29412	3.21748		K417W	0.492883	3.21748
K417Y	1.88204	1.58523		K417Y	0.664937	1.58523
I418A	0.019535	5.63744		I418A	-0.024999	5.63744
I418C	-0.039725	7.06576		I418C	0.01205	7.06576
I418D	0.013852	7.9807		I418D	0.010151	7.9807
I418E	0.00268	7.47914		I418E	0.012871	7.47914
I418F	0.043538	10.2501		I418F	0.214283	10.2501
I418G	0.022879	9.46293		I418G	0.091734	9.46293
I418H	0.133495	7.82565		I418H	0.127564	7.82565
I418K	0.172031	11.7619		I418K	0.115935	11.7619
I418L	0.04492	3.12799		I418L	0.022904	3.12799
I418M	0.199371	4.35601		I418M	0.024267	4.35601
I418N	-0.000627	5.71018		I418N	0.020154	5.71018
I418P	-0.021867	35.8782		I418P	1.4366	35.8782
I418Q	-0.004421	4.72919		I418Q	0.023695	4.72919
I418R	0.313707	11.0453		I418R	0.044073	11.0453
I418S	0.01295	6.84315		I418S	0.021553	6.84315
I418T	0.009188	4.43234		I418T	0.102576	4.43234
I418V	-0.016556	0.943947		I418V	0.153926	0.943947
I418W	1.67648	16.2241		I418W	2.18821	16.2241
I418Y	0.152921	12.4336		I418Y	0.31819	12.4336
A419C	0.015083	4.07871		A419C	0.028781	4.07871
A419D	0.038644	11.1096		A419D	0.049765	11.1096
A419E	-0.468826	15.0577		A419E	0.02066	15.0577
A419F	-0.319719	13.2588		A419F	0.04646	13.2588
A419G	0.016602	3.88277		A419G	0.008291	3.88277
A419H	-0.320931	10.9654		A419H	0.042786	10.9654
A419I	0.073797	6.392		A419I	-0.066246	6.392
A419K	-0.541299	15.9519		A419K	0.025948	15.9519
A419L	-0.197471	5.64911		A419L	0.082148	5.64911
A419M	-0.267616	5.45224		A419M	0.051556	5.45224
A419N	-0.020708	8.59099		A419N	0.030028	8.59099
A419P	0.029443	21.9478		A419P	0.057354	21.9478
A419Q	-0.36192	12.3639		A419Q	0.038207	12.3639
A419R	-0.553062	16.4896		A419R	0.035171	16.4896
A419S	0.042875	3.09062		A419S	0.009123	3.09062
A419T	-0.052868	6.37304		A419T	0.039127	6.37304
A419V	-0.01103	3.06028		A419V	-0.037514	3.06028
A419W	-0.832707	13.2415		A419W	-0.020406	13.2415
A419Y	-0.33389	15.9047		A419Y	0.050678	15.9047
D420A	1.98481	5.11831		D420A	-0.050078	5.11831
D420C	1.22184	5.56172		D420C	-0.03573	5.56172
D420E	2.95197	2.41905		D420E	-0.012715	2.41905
D420F	32.6148	7.72077		D420F	0.085138	7.72077
D420G	2.5456	8.12569		D420G	-0.018924	8.12569
D420H	29.3731	8.6245		D420H	0.013121	8.6245
D420I	3.30977	5.22009		D420I	0.001353	5.22009
D420K	6.77609	5.579		D420K	0.043167	5.579
D420L	8.9699	1.19178		D420L	-0.011962	1.19178
D420M	2.99855	4.87034		D420M	-0.033877	4.87034
D420N	1.276	3.27178		D420N	-0.022071	3.27178
D420P	2.3746	37.9377		D420P	-0.06675	37.9377
D420Q	2.86447	2.78828		D420Q	-0.016045	2.78828
D420R	4.58264	5.44807		D420R	-0.004969	5.44807
D420S	2.58366	5.21181		D420S	-0.019894	5.21181
D420T	2.76611	4.81186		D420T	-0.054243	4.81186
D420V	2.25084	5.47729		D420V	-0.012267	5.47729
D420W	24.5807	8.16233		D420W	6.18457	8.16233
D420Y	29.4596	9.03132		D420Y	0.037752	9.03132
Y421A	2.46395	2.92622		Y421A	-0.018788	2.92622
Y421C	2.06844	3.21705		Y421C	-0.015299	3.21705
Y421D	2.4782	3.36077		Y421D	-0.01539	3.36077
Y421E	2.72442	4.97837		Y421E	-0.020219	4.97837
Y421F	0.078975	-0.457282		Y421F	-0.02729	-0.457282
Y421G	2.54928	5.91336		Y421G	-0.017891	5.91336
Y421H	2.25929	0.867586		Y421H	-0.017652	0.867586
Y421I	2.52392	5.06324		Y421I	-0.209835	5.06324
Y421K	4.77597	3.30798		Y421K	0.102967	3.30798
Y421L	1.72926	-0.582725		Y421L	-0.003078	-0.582725
Y421M	2.41676	2.09841		Y421M	-0.017935	2.09841
Y421N	2.42707	1.32163		Y421N	-0.019027	1.32163
Y421P	2.48296	46.8769		Y421P	0.006644	46.8769
Y421Q	2.58743	2.89951		Y421Q	-0.02628	2.89951
Y421R	5.6329	3.55375		Y421R	0.030711	3.55375
Y421S	2.39649	3.13634		Y421S	-0.006591	3.13634
Y421T	2.31731	2.38701		Y421T	-0.018053	2.38701
Y421V	3.16913	5.597		Y421V	-0.02218	5.597
Y421W	1.7164	3.98032		Y421W	-0.128801	3.98032
N422A	-0.026381	5.28216		N422A	-0.01578	5.28216
N422C	0.023334	1.89541		N422C	-0.027233	1.89541
N422D	-0.094519	2.83598		N422D	-0.00328	2.83598
N422E	0.155009	10.5538		N422E	-0.016929	10.5538
N422F	18.209	14.9199		N422F	0.113359	14.9199
N422G	-0.0931	10.7029		N422G	-0.002326	10.7029
N422H	3.22272	15.8825		N422H	0.006332	15.8825
N422I	2.39136	8.34562		N422I	0.209675	8.34562
N422K	1.91235	20.3155		N422K	0.001881	20.3155
N422L	2.87569	9.16197		N422L	0.105644	9.16197
N422M	3.01177	12.226		N422M	0.143526	12.226
N422P	0.506649	82.8387		N422P	0.02353	82.8387
N422Q	2.4803	9.4271		N422Q	0.007325	9.4271
N422R	0.298378	21.8612		N422R	0.012803	21.8612
N422S	-0.025344	6.78502		N422S	-0.015599	6.78502
N422T	-0.09845	4.43822		N422T	0.076646	4.43822
N422V	1.90204	3.91803		N422V	0.040273	3.91803
N422W	18.5872	19.4187		N422W	0.342676	19.4187
N422Y	16.7973	21.0061		N422Y	0.273167	21.0061
K424A	0.055155	2.43102		K424A	-0.000437	2.43102
K424C	0.062449	3.39859		K424C	-0.008755	3.39859
K424D	0.1635	8.34264		K424D	-0.001261	8.34264
K424E	-0.004867	6.97416		K424E	-0.026917	6.97416
K424F	0.138802	4.1857		K424F	0.286574	4.1857
K424G	0.094283	6.44051		K424G	-0.000441	6.44051
K424H	0.059547	2.68266		K424H	-0.002925	2.68266
K424I	4.28602	2.34458		K424I	0.043921	2.34458
K424L	0.675028	0.607728		K424L	0.041816	0.607728
K424M	0.065686	1.25839		K424M	-0.008676	1.25839
K424N	0.091735	3.66391		K424N	-0.020565	3.66391
K424P	0.416738	38.2155		K424P	-0.029039	38.2155
K424Q	-0.017252	1.23481		K424Q	0.00578	1.23481
K424R	-0.709692	-0.331092		K424R	-0.000885	-0.331092
K424S	0.065832	2.67704		K424S	0.001472	2.67704
K424T	0.122387	2.10664		K424T	-0.002476	2.10664
K424V	1.56393	1.90095		K424V	0.033844	1.90095
K424W	-0.497368	6.75419		K424W	0.011905	6.75419
K424Y	0.086086	3.94851		K424Y	0.411934	3.94851
S443A	0.000653	-2.41207		S443A	0.0035	-2.41207
S443C	0.073191	0.503127		S443C	-0.00445	0.503127
S443D	0.083111	9.09008		S443D	-0.008981	9.09008
S443E	0.101116	10.768		S443E	-0.033992	10.768
S443F	2.77862	36.9301		S443F	1.78478	36.9301
S443G	0.047584	3.0299		S443G	0.002892	3.0299
S443H	0.880997	23.7432		S443H	0.17713	23.7432
S443I	0.167884	12.6297		S443I	0.086254	12.6297
S443K	0.901818	30.3798		S443K	0.092265	30.3798
S443L	0.234147	7.24126		S443L	-0.016573	7.24126
S443M	1.17606	15.7486		S443M	-0.042656	15.7486
S443N	0.036721	7.78866		S443N	-0.006348	7.78866
S443P	0.01166	28.1191		S443P	0.004159	28.1191
S443Q	0.120962	8.56288		S443Q	-0.017272	8.56288
S443R	3.1572	24.749		S443R	-0.006046	24.749
S443T	0.040879	-0.9785		S443T	-0.006579	-0.9785
S443V	0.025147	1.24041		S443V	0.088862	1.24041
S443W	2.76688	44.996		S443W	10.7651	44.996
S443Y	2.99302	37.404		S443Y	3.7994	37.404
K444A	-0.009626	-0.80134		K444A	-0.02577	-0.80134
K444C	-0.018449	0.693668		K444C	-0.013189	0.693668
K444D	0.024606	0.309448		K444D	-0.027185	0.309448
K444E	0.071707	-0.627212		K444E	1.7e-05	-0.627212
K444F	0.0129	2.19673		K444F	0.513854	2.19673
K444G	0.047984	2.36816		K444G	-0.012917	2.36816
K444H	0.063493	0.597632		K444H	0.004898	0.597632
K444I	0.03613	0.316196		K444I	-0.013262	0.316196
K444L	0.06596	-0.017776		K444L	-0.020917	-0.017776
K444M	0.071548	-0.116995		K444M	-0.041459	-0.116995
K444N	-0.008681	0.91797		K444N	-0.014598	0.91797
K444P	-0.00038	89.6925		K444P	0.010427	89.6925
K444Q	0.005259	-1.01931		K444Q	-0.018906	-1.01931
K444R	0.061158	-2.13354		K444R	-0.004579	-2.13354
K444S	0.037963	-0.324813		K444S	-0.013517	-0.324813
K444T	0.027187	0.126317		K444T	-0.055819	0.126317
K444V	-0.011884	-1.11591		K444V	0.009933	-1.11591
K444W	0.026903	3.8137		K444W	0.445039	3.8137
K444Y	-0.006327	1.33958		K444Y	1.20974	1.33958
V445A	0.029084	-0.997088		V445A	4.00616	-0.997088
V445C	-0.01798	0.563587		V445C	1.64883	0.563587
V445D	0.064505	-1.93941		V445D	1.79655	-1.93941
V445E	0.065364	-2.59622		V445E	6.3792	-2.59622
V445F	0.052966	-0.182228		V445F	61.6095	-0.182228
V445G	0.027971	0.340634		V445G	5.93884	0.340634
V445H	0.026241	-1.14917		V445H	26.0011	-1.14917
V445I	-0.021191	-1.61562		V445I	7.57476	-1.61562
V445K	-0.007165	-2.10244		V445K	16.9304	-2.10244
V445L	0.028418	-0.80531		V445L	9.00191	-0.80531
V445M	0.007676	-1.12433		V445M	1.58759	-1.12433
V445N	0.036542	-1.77319		V445N	3.04985	-1.77319
V445P	0.094721	-4.2705		V445P	4.55683	-4.2705
V445Q	0.016332	-2.03441		V445Q	4.874	-2.03441
V445R	-0.017285	-0.857235		V445R	9.41095	-0.857235
V445S	0.004556	-1.71049		V445S	5.65056	-1.71049
V445T	0.076859	-1.66334		V445T	2.76142	-1.66334
V445W	0.058169	-1.43831		V445W	56.1761	-1.43831
V445Y	0.085491	-1.13474		V445Y	72.3685	-1.13474
G446A	0.059143	4.40065		G446A	-0.055141	4.40065
G446C	-0.015095	6.54224		G446C	-0.3958	6.54224
G446D	0.010086	3.95356		G446D	-2.52881	3.95356
G446E	-0.012978	5.18133		G446E	-0.23765	5.18133
G446F	0.046898	3.62229		G446F	-2.10948	3.62229
G446H	0.01095	3.00904		G446H	-0.890582	3.00904
G446I	0.033936	15.5751		G446I	-1.55548	15.5751
G446K	0.001284	4.23111		G446K	-0.09965	4.23111
G446L	-0.002385	5.41208		G446L	-1.04739	5.41208
G446M	0.045285	7.48439		G446M	-1.88898	7.48439
G446N	-0.00162	1.90004		G446N	-0.290775	1.90004
G446P	0.044313	128.608		G446P	1.11654	128.608
G446Q	-0.001368	6.40032		G446Q	-0.242641	6.40032
G446R	0.044859	6.4488		G446R	-0.202331	6.4488
G446S	0.065084	2.21555		G446S	0.153393	2.21555
G446T	-0.000628	7.10073		G446T	-0.333583	7.10073
G446V	0.050074	14.6464		G446V	-0.524215	14.6464
G446W	0.06583	6.66723		G446W	0.024911	6.66723
G446Y	0.023023	3.1867		G446Y	-1.84719	3.1867
G447A	0.048586	12.3822		G447A	3.88964	12.3822
G447C	0.024619	14.0861		G447C	6.57128	14.0861
G447D	0.057104	16.553		G447D	8.00484	16.553
G447E	0.536853	19.5337		G447E	9.3172	19.5337
G447F	0.626785	15.4221		G447F	12.7873	15.4221
G447H	0.058674	15.0291		G447H	8.46284	15.0291
G447I	0.160506	17.8528		G447I	30.1064	17.8528
G447K	0.455253	15.4641		G447K	13.5975	15.4641
G447L	0.169683	15.2484		G447L	18.5767	15.2484
G447M	0.4896	16.4287		G447M	18.2999	16.4287
G447N	0.100194	13.8548		G447N	8.62704	13.8548
G447P	0.05023	56.3487		G447P	30.2702	56.3487
G447Q	0.831617	15.3669		G447Q	8.15449	15.3669
G447R	0.200532	14.8365		G447R	9.60722	14.8365
G447S	0.075446	13.9023		G447S	7.19144	13.9023
G447T	0.028117	15.9304		G447T	7.56332	15.9304
G447V	0.12989	15.7494		G447V	33.7549	15.7494
G447W	0.738303	17.8779		G447W	8.98783	17.8779
G447Y	0.506963	14.9689		G447Y	12.873	14.9689
N448A	-0.039935	3.20697		N448A	-0.072022	3.20697
N448C	-0.047629	3.37691		N448C	-0.071617	3.37691
N448D	-0.03512	-0.930444		N448D	-0.005406	-0.930444
N448E	-0.010547	3.50379		N448E	-0.023809	3.50379
N448F	-0.012885	5.72872		N448F	-0.006998	5.72872
N448G	-0.026296	8.61295		N448G	-0.073895	8.61295
N448H	0.033156	2.62727		N448H	-0.076536	2.62727
N448I	0.017224	8.81403		N448I	0.035445	8.81403
N448K	-0.001071	6.62903		N448K	-0.004878	6.62903
N448L	-0.052443	4.36358		N448L	-0.001862	4.36358
N448M	-0.038056	4.54382		N448M	0.077717	4.54382
N448P	0.592347	45.8673		N448P	-0.097413	45.8673
N448Q	-0.028257	3.41248		N448Q	0.001468	3.41248
N448R	0.014168	5.06365		N448R	0.005164	5.06365
N448S	-0.051008	4.31405		N448S	0.070578	4.31405
N448T	-0.012065	5.06033		N448T	-0.075886	5.06033
N448V	-0.014185	3.4114		N448V	0.074701	3.4114
N448W	-0.013694	8.54847		N448W	1.02277	8.54847
N448Y	-0.024701	4.98324		N448Y	0.009161	4.98324
Y449A	0.011585	1.62256		Y449A	-0.009913	1.62256
Y449C	-0.049183	2.99305		Y449C	-0.004415	2.99305
Y449D	0.013107	0.357485		Y449D	-0.013994	0.357485
Y449E	0.003085	-0.086596		Y449E	-0.002565	-0.086596
Y449F	-0.026295	0.704602		Y449F	-0.007724	0.704602
Y449G	-0.048346	2.35861		Y449G	-0.012914	2.35861
Y449H	-0.034297	-0.486806		Y449H	-0.001983	-0.486806
Y449I	-0.010005	2.69097		Y449I	-0.002847	2.69097
Y449K	-0.011934	0.304788		Y449K	-0.017116	0.304788
Y449L	-0.016004	1.32348		Y449L	-0.006879	1.32348
Y449M	0.006722	1.86056		Y449M	-0.019395	1.86056
Y449N	-0.025677	-1.15339		Y449N	-0.019912	-1.15339
Y449P	-0.025823	1.52862		Y449P	0.004075	1.52862
Y449Q	-0.036378	0.538632		Y449Q	-0.014601	0.538632
Y449R	-0.035472	0.960383		Y449R	-0.002229	0.960383
Y449S	0.02354	1.27296		Y449S	-0.00238	1.27296
Y449T	-0.037751	1.1717		Y449T	-0.005574	1.1717
Y449V	-0.018768	2.13978		Y449V	-0.003796	2.13978
Y449W	-0.0372	3.29223		Y449W	-0.008658	3.29223
Y451A	0.004785	7.09664		Y451A	-0.003121	7.09664
Y451C	-0.03918	6.79057		Y451C	-0.009683	6.79057
Y451D	-0.03705	7.16907		Y451D	-0.006201	7.16907
Y451E	0.04411	8.62052		Y451E	0.002989	8.62052
Y451F	-0.000602	1.16236		Y451F	0.080315	1.16236
Y451G	0.007812	11.5507		Y451G	-0.000282	11.5507
Y451H	0.0375	3.69941		Y451H	-0.012513	3.69941
Y451I	0.008542	2.80261		Y451I	-0.006477	2.80261
Y451K	0.02705	5.88001		Y451K	0.000526	5.88001
Y451L	-0.02931	3.19684		Y451L	0.545884	3.19684
Y451M	0.023028	5.41522		Y451M	-0.002684	5.41522
Y451N	0.064069	5.75079		Y451N	-0.017536	5.75079
Y451P	0.017518	47.6522		Y451P	-0.015253	47.6522
Y451Q	0.011908	4.94383		Y451Q	-0.00342	4.94383
Y451R	0.089804	6.18034		Y451R	0.093526	6.18034
Y451S	-0.031505	6.75104		Y451S	-0.006008	6.75104
Y451T	0.043628	6.80601		Y451T	-0.01416	6.80601
Y451V	0.060473	3.98869		Y451V	-0.000895	3.98869
Y451W	0.013543	6.70887		Y451W	-0.012149	6.70887
L452A	0.05285	0.538907		L452A	-0.019536	0.538907
L452C	0.052896	1.86135		L452C	-0.016032	1.86135
L452D	0.092423	2.70678		L452D	0.004819	2.70678
L452E	0.029661	0.945421		L452E	0.00346	0.945421
L452F	-0.000879	3.62236		L452F	-0.005773	3.62236
L452G	0.009472	3.22149		L452G	0.003236	3.22149
L452H	-0.000844	1.17215		L452H	0.005365	1.17215
L452I	0.046085	5.41886		L452I	-0.000836	5.41886
L452K	-0.005148	-0.310361		L452K	0.011682	-0.310361
L452M	0.024513	-0.033407		L452M	0.002027	-0.033407
L452N	0.019561	2.01835		L452N	0.004428	2.01835
L452P	0.997863	38.1407		L452P	1.45728	38.1407
L452Q	0.010973	-0.023501		L452Q	0.011376	-0.023501
L452R	-0.001147	0.155028		L452R	-0.017779	0.155028
L452S	0.031772	1.08518		L452S	-0.00614	1.08518
L452T	0.115559	0.306825		L452T	-0.007502	0.306825
L452V	1.20065	2.89881		L452V	0.000341	2.89881
L452W	0.062763	1.16687		L452W	0.002896	1.16687
L452Y	0.044877	3.5777		L452Y	0.003163	3.5777
Y453A	-0.515773	4.4706		Y453A	-0.011689	4.4706
Y453C	-0.495863	5.89749		Y453C	0.011699	5.89749
Y453D	-0.516218	10.0483		Y453D	-0.005755	10.0483
Y453E	-0.605421	8.01846		Y453E	0.000143	8.01846
Y453F	-0.26721	-0.077566		Y453F	-0.007135	-0.077566
Y453G	-0.516116	8.73685		Y453G	0.009214	8.73685
Y453H	-0.427051	3.47707		Y453H	-0.003473	3.47707
Y453I	-0.372451	6.24102		Y453I	0.000721	6.24102
Y453K	0.300329	6.35658		Y453K	0.00466	6.35658
Y453L	-0.451331	4.14112		Y453L	0.005858	4.14112
Y453M	0.087822	4.22955		Y453M	-0.008691	4.22955
Y453N	-0.413735	6.93208		Y453N	0.00563	6.93208
Y453P	-0.511612	126.18		Y453P	0.01273	126.18
Y453Q	-0.453349	5.97811		Y453Q	0.006498	5.97811
Y453R	0.220209	6.42849		Y453R	-0.007182	6.42849
Y453S	-0.460652	5.47593		Y453S	0.008791	5.47593
Y453T	-0.470195	5.43561		Y453T	0.015247	5.43561
Y453V	-0.495335	4.65897		Y453V	0.023898	4.65897
Y453W	0.317065	3.76811		Y453W	0.100615	3.76811
R454A	-0.038285	2.98918		R454A	0.011927	2.98918
R454C	-0.010284	3.84048		R454C	0.002275	3.84048
R454D	0.007775	9.13625		R454D	0.00188	9.13625
R454E	-0.059954	7.50802		R454E	0.004387	7.50802
R454F	1.08083	6.32615		R454F	0.232858	6.32615
R454G	-0.036622	7.22031		R454G	0.017539	7.22031
R454H	0.496557	7.50832		R454H	0.040362	7.50832
R454I	0.078618	-0.475291		R454I	0.015815	-0.475291
R454K	0.000763	2.97777		R454K	-0.001625	2.97777
R454L	0.035609	2.19756		R454L	0.009534	2.19756
R454M	0.005924	0.48206		R454M	0.014783	0.48206
R454N	-0.012717	4.60058		R454N	0.011345	4.60058
R454P	2.86497	37.7844		R454P	0.016076	37.7844
R454Q	-0.034865	3.08942		R454Q	-0.004022	3.08942
R454S	-0.026537	4.90442		R454S	0.019031	4.90442
R454T	-0.046724	2.41981		R454T	0.015636	2.41981
R454V	0.250867	0.899016		R454V	0.016315	0.899016
R454W	0.637994	9.80922		R454W	0.576422	9.80922
R454Y	1.44381	7.93256		R454Y	0.3095	7.93256
L455A	3.68618	1.65691		L455A	2.10058	1.65691
L455C	2.1786	3.02728		L455C	1.15095	3.02728
L455D	4.42431	2.34236		L455D	2.03118	2.34236
L455E	2.7728	0.624547		L455E	1.82898	0.624547
L455F	61.0546	5.76097		L455F	9.53615	5.76097
L455G	3.40795	4.31271		L455G	2.56759	4.31271
L455H	10.8465	4.79008		L455H	1.37052	4.79008
L455I	3.86561	0.908687		L455I	3.11435	0.908687
L455K	1.9049	0.29622		L455K	1.98548	0.29622
L455M	1.50143	1.91639		L455M	1.19355	1.91639
L455N	3.39051	1.78847		L455N	1.59247	1.78847
L455P	3.48426	52.4474		L455P	2.13864	52.4474
L455Q	2.61221	1.06163		L455Q	0.81215	1.06163
L455R	2.15677	0.344991		L455R	1.66058	0.344991
L455S	3.3426	1.98989		L455S	2.18738	1.98989
L455T	1.90434	1.36774		L455T	3.42815	1.36774
L455V	2.50973	-0.015028		L455V	3.50647	-0.015028
L455W	20.1708	7.58787		L455W	10.5913	7.58787
L455Y	72.8018	5.72746		L455Y	15.111	5.72746
F456A	1.94999	3.92668		F456A	3.1799	3.92668
F456C	1.70728	5.68497		F456C	2.63624	5.68497
F456D	1.97332	5.97547		F456D	4.19701	5.97547
F456E	3.5122	4.55851		F456E	4.28167	4.55851
F456G	1.99981	7.8826		F456G	4.45076	7.8826
F456H	1.06356	2.51233		F456H	2.07628	2.51233
F456I	0.605936	5.9344		F456I	17.9139	5.9344
F456K	1.27562	4.13014		F456K	5.29225	4.13014
F456L	0.757583	4.12111		F456L	31.8946	4.12111
F456M	1.20097	4.31503		F456M	3.64377	4.31503
F456N	1.9324	4.12793		F456N	3.38869	4.12793
F456P	2.13221	80.9153		F456P	6.87031	80.9153
F456Q	2.73234	4.22378		F456Q	4.46786	4.22378
F456R	0.445264	4.32372		F456R	6.7647	4.32372
F456S	1.92874	4.35089		F456S	4.08815	4.35089
F456T	1.76031	4.796		F456T	4.65082	4.796
F456V	1.51717	4.58428		F456V	8.70523	4.58428
F456W	0.347583	1.80058		F456W	5.47549	1.80058
F456Y	-0.087757	0.19976		F456Y	0.417409	0.19976
R457A	-0.498086	1.29129		R457A	-0.000354	1.29129
R457C	-0.086649	4.40659		R457C	-0.007611	4.40659
R457D	0.043394	4.03633		R457D	-0.011585	4.03633
R457E	-0.056146	5.50945		R457E	-0.003839	5.50945
R457F	0.26665	9.84216		R457F	0.258248	9.84216
R457G	0.044214	4.66743		R457G	-0.001633	4.66743
R457H	-0.010098	2.3066		R457H	0.005374	2.3066
R457I	2.74525	4.12206		R457I	0.010544	4.12206
R457K	-0.46531	2.34511		R457K	-0.00636	2.34511
R457L	-0.086187	4.73288		R457L	0.044421	4.73288
R457M	-0.029554	2.73292		R457M	-0.017376	2.73292
R457N	0.090481	2.62154		R457N	-0.002351	2.62154
R457P	8.97329	136.184		R457P	-0.003257	136.184
R457Q	-0.028474	2.83813		R457Q	-0.001841	2.83813
R457S	-0.416246	0.72142		R457S	-0.007503	0.72142
R457T	-0.03706	4.36445		R457T	-0.009073	4.36445
R457V	0.46257	5.33122		R457V	-0.006077	5.33122
R457W	0.002102	31.9322		R457W	0.11224	31.9322
R457Y	0.532577	14.1603		R457Y	0.257998	14.1603
K458A	-0.004627	1.97038		K458A	-0.009374	1.97038
K458C	0.276587	3.9327		K458C	-0.005257	3.9327
K458D	0.067807	0.784709		K458D	-0.006978	0.784709
K458E	0.303619	0.567054		K458E	-0.005253	0.567054
K458F	-0.062698	2.25611		K458F	-0.017422	2.25611
K458G	0.042574	3.1429		K458G	-0.004037	3.1429
K458H	0.200437	1.59508		K458H	-0.010584	1.59508
K458I	-0.276948	3.01768		K458I	-0.013894	3.01768
K458L	-0.059161	1.40572		K458L	-0.014661	1.40572
K458M	0.017546	2.45029		K458M	-0.00365	2.45029
K458N	0.323767	1.50343		K458N	-0.022736	1.50343
K458P	0.04684	1.14452		K458P	-0.0158	1.14452
K458Q	-0.012595	1.04287		K458Q	0.001677	1.04287
K458R	-0.004115	0.874836		K458R	0.001349	0.874836
K458S	0.039731	0.847236		K458S	-0.025498	0.847236
K458T	0.090278	2.21419		K458T	-0.017256	2.21419
K458V	0.026319	2.68336		K458V	-0.016597	2.68336
K458W	0.247588	3.65281		K458W	-0.003166	3.65281
K458Y	-0.120077	2.01375		K458Y	-0.002755	2.01375
S459A	-0.456687	-0.024491		S459A	0.003021	-0.024491
S459C	-0.015997	1.66307		S459C	0.002089	1.66307
S459D	0.215321	-0.788568		S459D	-0.000733	-0.788568
S459E	-0.366557	0.129627		S459E	-0.012238	0.129627
S459F	-0.02317	2.59457		S459F	-0.003242	2.59457
S459G	-0.030705	1.96774		S459G	-0.000358	1.96774
S459H	0.053671	-0.707546		S459H	0.001693	-0.707546
S459I	-0.638696	2.35476		S459I	0.001623	2.35476
S459K	-0.003046	0.167019		S459K	-0.010336	0.167019
S459L	0.007656	1.98875		S459L	0.001569	1.98875
S459M	-0.038982	2.11437		S459M	0.002487	2.11437
S459N	0.239559	-0.149829		S459N	-0.010554	-0.149829
S459P	-0.872328	114.491		S459P	0.003176	114.491
S459Q	-0.288035	1.01629		S459Q	0.000554	1.01629
S459R	-0.24914	0.974619		S459R	-0.000176	0.974619
S459T	-0.237322	-0.216433		S459T	-0.021951	-0.216433
S459V	-0.680605	1.72504		S459V	-0.002	1.72504
S459W	-0.062052	4.28447		S459W	-0.001665	4.28447
S459Y	-0.009321	0.558566		S459Y	0.004291	0.558566
N460A	0.414038	-1.29852		N460A	-0.001679	-1.29852
N460C	0.971153	0.307527		N460C	-0.023052	0.307527
N460D	2.17965	-0.856979		N460D	-7.4e-05	-0.856979
N460E	1.86504	-0.62653		N460E	0.029947	-0.62653
N460F	0.77186	0.551466		N460F	-0.002368	0.551466
N460G	1.02947	0.238436		N460G	-0.019413	0.238436
N460H	0.386053	-0.457288		N460H	-0.013824	-0.457288
N460I	1.45489	0.2768		N460I	0.089471	0.2768
N460K	-0.7659	-1.62856		N460K	0.033782	-1.62856
N460L	2.37991	0.717886		N460L	0.213824	0.717886
N460M	-0.752695	1.36032		N460M	0.124804	1.36032
N460P	4.53587	-2.21369		N460P	-0.002517	-2.21369
N460Q	0.590338	-0.786001		N460Q	-0.000506	-0.786001
N460R	-0.067673	-0.30533		N460R	0.029582	-0.30533
N460S	1.27443	-2.07481		N460S	-0.008187	-2.07481
N460T	1.29541	-2.01376		N460T	0.003017	-2.01376
N460V	0.787638	0.28944		N460V	0.001679	0.28944
N460W	2.55665	1.31813		N460W	0.040428	1.31813
N460Y	0.933164	0.815865		N460Y	8.3e-05	0.815865
L461A	0.038055	4.13761		L461A	0.001245	4.13761
L461C	0.041957	4.6715		L461C	-0.005079	4.6715
L461D	0.038588	9.3038		L461D	-0.001947	9.3038
L461E	0.025276	9.69056		L461E	-0.005644	9.69056
L461F	0.547448	10.3026		L461F	0.005968	10.3026
L461G	0.099728	6.58826		L461G	-0.0234	6.58826
L461H	0.08471	7.5862		L461H	0.003236	7.5862
L461I	5.22703	4.14685		L461I	0.007017	4.14685
L461K	0.041805	9.44223		L461K	-0.004262	9.44223
L461M	-0.335001	5.11358		L461M	0.000968	5.11358
L461N	0.001138	5.94719		L461N	-0.000793	5.94719
L461P	1.66305	15.8613		L461P	-0.002611	15.8613
L461Q	0.077519	4.84741		L461Q	-0.002107	4.84741
L461R	-0.095226	12.0441		L461R	-0.00813	12.0441
L461S	0.055933	5.61723		L461S	0.001337	5.61723
L461T	0.117792	4.06585		L461T	0.003862	4.06585
L461V	1.07771	3.60186		L461V	-0.00377	3.60186
L461W	1.46768	14.5526		L461W	0.188872	14.5526
L461Y	0.297102	13.4036		L461Y	0.007184	13.4036
I472A	-0.03106	5.16933		I472A	-0.314505	5.16933
I472C	0.003037	4.58469		I472C	0.190095	4.58469
I472D	-0.016429	9.30682		I472D	-0.480711	9.30682
I472E	-0.008188	9.89127		I472E	0.020384	9.89127
I472F	-0.00658	6.03526		I472F	0.40536	6.03526
I472G	-0.014889	8.74975		I472G	-0.145752	8.74975
I472H	-0.02051	7.48491		I472H	-0.31365	7.48491
I472K	-0.007056	8.3839		I472K	2.13441	8.3839
I472L	-0.061906	3.62494		I472L	0.914837	3.62494
I472M	-0.002993	4.39787		I472M	0.58045	4.39787
I472N	0.003228	6.30361		I472N	-0.147107	6.30361
I472P	0.012391	8.69927		I472P	-0.144518	8.69927
I472Q	-0.005774	6.22728		I472Q	-0.144994	6.22728
I472R	-0.003257	7.87271		I472R	0.977343	7.87271
I472S	-0.021041	6.27825		I472S	-0.313485	6.27825
I472T	-0.021812	2.95165		I472T	-0.355286	2.95165
I472V	-0.015363	0.124239		I472V	-0.484624	0.124239
I472W	0.140599	7.99355		I472W	-0.345036	7.99355
I472Y	-0.00377	5.56444		I472Y	1.27298	5.56444
Y473A	0.627684	3.74751		Y473A	2.15544	3.74751
Y473C	0.548671	3.9084		Y473C	0.918112	3.9084
Y473D	1.20348	4.92522		Y473D	1.9899	4.92522
Y473E	0.638605	5.32886		Y473E	2.12187	5.32886
Y473F	-0.905697	-0.379234		Y473F	4.82515	-0.379234
Y473G	0.657562	7.35548		Y473G	2.27562	7.35548
Y473H	-0.181631	2.39474		Y473H	1.14203	2.39474
Y473I	0.554636	1.42903		Y473I	0.6652	1.42903
Y473K	0.720863	4.85561		Y473K	1.91977	4.85561
Y473L	0.292623	4.15135		Y473L	1.91939	4.15135
Y473M	0.598754	3.18474		Y473M	1.90818	3.18474
Y473N	0.962929	4.30576		Y473N	2.00504	4.30576
Y473P	0.730314	28.5066		Y473P	2.15424	28.5066
Y473Q	0.616585	3.12004		Y473Q	2.05553	3.12004
Y473R	0.625824	4.90953		Y473R	4.12794	4.90953
Y473S	0.587188	3.8897		Y473S	2.11668	3.8897
Y473T	0.567844	3.18717		Y473T	2.07233	3.18717
Y473V	0.562365	1.37584		Y473V	1.54679	1.37584
Y473W	-0.435175	2.08699		Y473W	45.6256	2.08699
Q474A	-0.042619	3.6196		Q474A	6.2e-05	3.6196
Q474C	-0.019087	4.00552		Q474C	-0.009352	4.00552
Q474D	-0.022033	7.38251		Q474D	0.004887	7.38251
Q474E	-0.021197	4.01972		Q474E	-0.009701	4.01972
Q474F	-0.033262	21.0889		Q474F	0.004955	21.0889
Q474G	-0.01805	6.64169		Q474G	-0.014025	6.64169
Q474H	-0.014865	10.191		Q474H	0.005689	10.191
Q474I	0.004835	4.26913		Q474I	-0.05035	4.26913
Q474K	-0.034254	3.56286		Q474K	0.00431	3.56286
Q474L	-0.018318	4.51298		Q474L	-0.005325	4.51298
Q474M	-0.001679	4.44238		Q474M	0.001737	4.44238
Q474N	-0.035092	3.42305		Q474N	-0.002422	3.42305
Q474P	0.035309	10.6594		Q474P	0.001828	10.6594
Q474R	-0.017768	3.42771		Q474R	0.005012	3.42771
Q474S	0.015206	4.06877		Q474S	0.004384	4.06877
Q474T	-0.008314	2.72797		Q474T	0.008259	2.72797
Q474V	-0.001213	4.32414		Q474V	-0.029803	4.32414
Q474W	0.04402	12.8651		Q474W	-0.006338	12.8651
Q474Y	-0.121243	18.1327		Q474Y	-0.008875	18.1327
A475C	-1.35905	1.76973		A475C	4.57833	1.76973
A475D	4.4922	3.01958		A475D	3.35647	3.01958
A475E	2.81881	3.157		A475E	8.56276	3.157
A475F	6.98321	3.42147		A475F	44.5165	3.42147
A475G	0.754691	1.21841		A475G	2.3208	1.21841
A475H	4.25951	4.36472		A475H	40.2025	4.36472
A475I	72.5303	3.4286		A475I	4.51262	3.4286
A475K	9.95887	2.21243		A475K	10.9738	2.21243
A475L	7.7188	1.47714		A475L	13.3522	1.47714
A475M	6.98104	2.27512		A475M	5.2924	2.27512
A475N	1.97684	0.18081		A475N	2.11045	0.18081
A475P	1.04965	21.887		A475P	4.24989	21.887
A475Q	2.32	2.82625		A475Q	6.45012	2.82625
A475R	9.36063	2.70971		A475R	11.9214	2.70971
A475S	1.08349	0.341625		A475S	1.67867	0.341625
A475T	0.151871	1.3526		A475T	8.13191	1.3526
A475V	1.15571	2.77297		A475V	8.28591	2.77297
A475W	5.70094	7.1247		A475W	42.1418	7.1247
A475Y	6.65721	4.72245		A475Y	42.2677	4.72245
G476A	6.09927	2.80286		G476A	8.20662	2.80286
G476C	5.64465	4.85045		G476C	7.62261	4.85045
G476D	7.26911	-0.262864		G476D	9.5275	-0.262864
G476E	29.459	8.04683		G476E	9.71013	8.04683
G476F	9.71174	10.5384		G476F	23.3088	10.5384
G476H	8.93649	6.99746		G476H	12.243	6.99746
G476I	55.2393	9.01381		G476I	13.3079	9.01381
G476K	76.7207	10.3206		G476K	8.0741	10.3206
G476L	36.4942	8.1383		G476L	58.0979	8.1383
G476M	81.536	8.53181		G476M	8.04427	8.53181
G476N	7.4173	1.59713		G476N	8.64641	1.59713
G476P	8.37603	132.814		G476P	3.77094	132.814
G476Q	55.1182	8.75294		G476Q	10.9607	8.75294
G476R	58.0817	8.98557		G476R	9.79093	8.98557
G476S	7.80278	0.250142		G476S	8.29241	0.250142
G476T	12.0145	2.28825		G476T	10.5268	2.28825
G476V	43.0593	7.13259		G476V	9.60373	7.13259
G476W	123.579	11.1803		G476W	16.8822	11.1803
G476Y	11.9147	11.0687		G476Y	27.4821	11.0687
S477A	0.153713	-0.16204		S477A	-0.006803	-0.16204
S477C	-0.979993	2.9182		S477C	-0.002982	2.9182
S477D	1.41002	-1.51824		S477D	-0.011683	-1.51824
S477E	0.793958	-0.811797		S477E	-0.010761	-0.811797
S477F	-0.975052	2.6688		S477F	-0.020181	2.6688
S477G	0.566486	1.16635		S477G	-0.016361	1.16635
S477H	-0.774958	0.695011		S477H	-0.002781	0.695011
S477I	-0.055484	2.4626		S477I	0.007459	2.4626
S477K	-0.513362	-0.598514		S477K	-8.8e-05	-0.598514
S477L	-0.173036	1.61928		S477L	-0.010886	1.61928
S477M	-0.23641	1.7929		S477M	0.004743	1.7929
S477N	0.114123	-0.087091		S477N	0.000156	-0.087091
S477P	34.4868	1.58447		S477P	-0.011748	1.58447
S477Q	-0.262677	0.083036		S477Q	-0.022591	0.083036
S477R	-0.013706	1.01666		S477R	-0.001331	1.01666
S477T	-0.409191	0.077028		S477T	-0.005079	0.077028
S477V	-0.060703	2.1084		S477V	-0.004224	2.1084
S477W	-0.124466	2.55855		S477W	-0.007682	2.55855
S477Y	-0.141877	1.48872		S477Y	0.003874	1.48872
T478A	-0.568744	1.36841		T478A	0.005403	1.36841
T478C	-0.347096	1.32241		T478C	-0.010016	1.32241
T478D	0.50974	0.605922		T478D	-0.002975	0.605922
T478E	-2.12953	0.05349		T478E	0.003498	0.05349
T478F	-0.346306	0.627119		T478F	0.010915	0.627119
T478G	0.002676	4.99828		T478G	0.005284	4.99828
T478H	-0.324104	0.432899		T478H	0.008721	0.432899
T478I	0.436461	-0.649133		T478I	-0.002628	-0.649133
T478K	-0.626103	1.36149		T478K	0.008564	1.36149
T478L	-0.520271	2.67953		T478L	0.004309	2.67953
T478M	-1.16818	1.58229		T478M	0.008919	1.58229
T478N	-0.908069	0.322151		T478N	-0.004673	0.322151
T478P	19.162	14.9345		T478P	0.006523	14.9345
T478Q	-0.586453	-0.459999		T478Q	0.007392	-0.459999
T478R	-0.683918	1.51996		T478R	0.00919	1.51996
T478S	-0.336919	0.64997		T478S	0.004599	0.64997
T478V	-0.943768	-0.83423		T478V	0.004629	-0.83423
T478W	-0.248713	2.19882		T478W	0.007026	2.19882
T478Y	-0.332341	0.64489		T478Y	-0.006488	0.64489
P479A	0.053458	2.28826		P479A	0.000544	2.28826
P479C	0.008718	5.06102		P479C	0.002513	5.06102
P479D	0.035515	2.20225		P479D	-0.021108	2.20225
P479E	0.119955	2.2786		P479E	0.006953	2.2786
P479F	0.059081	4.52219		P479F	0.000561	4.52219
P479G	0.028957	4.58559		P479G	-0.007801	4.58559
P479H	0.01213	3.56901		P479H	0.013693	3.56901
P479I	0.058418	4.32782		P479I	-0.008759	4.32782
P479K	0.019321	2.03367		P479K	-0.007995	2.03367
P479L	0.058635	2.94611		P479L	0.000456	2.94611
P479M	0.096009	4.07018		P479M	0.005566	4.07018
P479N	0.056518	3.02096		P479N	0.006682	3.02096
P479Q	0.130298	3.35339		P479Q	0.000641	3.35339
P479R	0.012464	3.364		P479R	-0.012268	3.364
P479S	0.010577	2.73949		P479S	-0.005281	2.73949
P479T	0.034552	3.00878		P479T	-0.007429	3.00878
P479V	0.021243	3.62361		P479V	-0.001465	3.62361
P479W	0.022871	4.03499		P479W	0.00282	4.03499
P479Y	0.03719	4.22088		P479Y	-0.020736	4.22088
C480A	-0.057038	-1.58024		C480A	0.008263	-1.58024
C480D	-0.069869	-1.6849		C480D	0.00123	-1.6849
C480E	-0.079822	-1.44047		C480E	0.011589	-1.44047
C480F	-0.04225	-1.43762		C480F	0.007849	-1.43762
C480G	-0.011892	-1.55761		C480G	-0.002693	-1.55761
C480H	-0.023705	-1.47821		C480H	-0.002705	-1.47821
C480I	-0.070183	-1.46392		C480I	-0.004356	-1.46392
C480K	0.014406	-1.46424		C480K	-0.001793	-1.46424
C480L	-0.001775	-1.56874		C480L	0.015575	-1.56874
C480M	-0.001502	-1.46424		C480M	-0.000198	-1.46424
C480N	-0.0283	-1.46293		C480N	0.003475	-1.46293
C480P	-0.02622	-1.35075		C480P	0.007018	-1.35075
C480Q	-0.021624	-1.56742		C480Q	0.005647	-1.56742
C480R	0.008665	-1.46424		C480R	0.008459	-1.46424
C480S	0.015984	-1.55086		C480S	-0.014248	-1.55086
C480T	-0.057803	-1.57928		C480T	0.007895	-1.57928
C480V	-0.000984	-1.45401		C480V	-0.004242	-1.45401
C480W	-0.046286	-1.44078		C480W	0.009	-1.44078
C480Y	-0.040083	-1.59738		C480Y	0.007709	-1.59738
G482A	-0.015955	2.30803		G482A	0.00445	2.30803
G482C	0.067501	4.71916		G482C	-0.002079	4.71916
G482D	0.008967	1.96285		G482D	0.008473	1.96285
G482E	0.031539	3.45766		G482E	0.008404	3.45766
G482F	0.022295	3.51356		G482F	0.007884	3.51356
G482H	0.013131	1.82385		G482H	0.008876	1.82385
G482I	0.037162	14.8178		G482I	-0.002785	14.8178
G482K	0.018531	1.7989		G482K	0.005347	1.7989
G482L	0.020356	3.3466		G482L	0.019782	3.3466
G482M	0.055728	5.1042		G482M	0.031293	5.1042
G482N	0.034874	0.633738		G482N	0.014532	0.633738
G482P	0.059009	260.73		G482P	-0.007503	260.73
G482Q	0.049342	2.93815		G482Q	0.018078	2.93815
G482R	0.085309	3.54832		G482R	0.019828	3.54832
G482S	0.009778	1.8128		G482S	-0.001541	1.8128
G482T	0.030386	5.32664		G482T	0.00941	5.32664
G482V	0.005764	15.0763		G482V	-0.015228	15.0763
G482W	0.027961	5.5934		G482W	0.019057	5.5934
G482Y	0.041755	3.98225		G482Y	0.016607	3.98225
V483A	0.036624	0.897909		V483A	0.023863	0.897909
V483C	0.037372	1.61051		V483C	-0.000942	1.61051
V483D	0.018846	0.473772		V483D	0.023404	0.473772
V483E	0.076488	-0.339205		V483E	-0.000276	-0.339205
V483F	0.013027	0.0737		V483F	-0.004879	0.0737
V483G	0.040348	1.82767		V483G	-0.001462	1.82767
V483H	0.070572	-0.721484		V483H	0.047694	-0.721484
V483I	0.019337	-0.653415		V483I	-2e-05	-0.653415
V483K	0.026673	-0.840413		V483K	-0.000768	-0.840413
V483L	0.046429	-0.430886		V483L	-0.000943	-0.430886
V483M	0.038006	0.727915		V483M	-0.000937	0.727915
V483N	0.047773	0.103024		V483N	-0.000916	0.103024
V483P	0.07144	51.4612		V483P	0.049261	51.4612
V483Q	0.011319	-0.357544		V483Q	-0.00099	-0.357544
V483R	0.057287	-0.412541		V483R	-0.000946	-0.412541
V483S	0.031819	-0.313599		V483S	-0.00066	-0.313599
V483T	0.031986	-0.609577		V483T	-2.3e-05	-0.609577
V483W	0.079801	1.94176		V483W	-0.000652	1.94176
V483Y	0.05754	-0.650327		V483Y	0.02378	-0.650327
E484A	1.93329	0.895907		E484A	0.008601	0.895907
E484C	1.92952	2.00242		E484C	0.013558	2.00242
E484D	1.72111	2.24919		E484D	0.008474	2.24919
E484F	1.46347	3.87449		E484F	0.182875	3.87449
E484G	2.06863	2.88087		E484G	0.00911	2.88087
E484H	1.65146	2.54079		E484H	0.003769	2.54079
E484I	1.74031	2.17054		E484I	0.007584	2.17054
E484K	1.81347	1.42085		E484K	-0.025067	1.42085
E484L	1.82988	1.05582		E484L	0.056856	1.05582
E484M	1.54969	1.8463		E484M	0.004267	1.8463
E484N	1.99162	2.29512		E484N	0.01052	2.29512
E484P	1.97416	-1.12116		E484P	0.004758	-1.12116
E484Q	1.19805	-0.012735		E484Q	-0.004227	-0.012735
E484R	1.91224	2.08932		E484R	0.008223	2.08932
E484S	1.96537	0.168942		E484S	0.011869	0.168942
E484T	1.87697	0.989783		E484T	0.004326	0.989783
E484V	1.80739	1.32255		E484V	0.003137	1.32255
E484W	0.633042	4.92073		E484W	0.235123	4.92073
E484Y	2.38429	2.52292		E484Y	0.533518	2.52292
G485A	-0.004865	5.49833		G485A	-0.012719	5.49833
G485C	0.010063	3.81168		G485C	-0.035099	3.81168
G485D	-0.398804	7.34953		G485D	0.106463	7.34953
G485E	-0.005169	6.92196		G485E	0.006304	6.92196
G485F	2.11985	7.96678		G485F	0.047386	7.96678
G485H	1.24945	6.56303		G485H	0.089822	6.56303
G485I	-0.459844	9.80829		G485I	0.026078	9.80829
G485K	0.001417	4.91619		G485K	0.070266	4.91619
G485L	0.006268	6.95197		G485L	-0.032351	6.95197
G485M	-0.003149	5.22813		G485M	0.024446	5.22813
G485N	-0.097143	4.99324		G485N	0.048183	4.99324
G485P	-0.005595	224.507		G485P	0.016852	224.507
G485Q	-0.014406	4.46566		G485Q	0.130692	4.46566
G485R	0.074534	5.10628		G485R	-0.111421	5.10628
G485S	-0.001404	1.44649		G485S	0.106428	1.44649
G485T	0.01076	2.0566		G485T	-0.088637	2.0566
G485V	-0.028167	9.03323		G485V	-0.018945	9.03323
G485W	2.17838	10.643		G485W	-0.022107	10.643
G485Y	1.7124	8.96561		G485Y	0.01433	8.96561
F486A	0.979486	-1.19277		F486A	1.80293	-1.19277
F486C	-0.488162	-0.4366		F486C	1.57711	-0.4366
F486D	2.56243	-2.62629		F486D	1.37859	-2.62629
F486E	1.23324	-3.29619		F486E	1.75579	-3.29619
F486G	2.27454	0.641945		F486G	2.10486	0.641945
F486H	0.637727	-1.48999		F486H	1.44346	-1.48999
F486I	-0.534876	-1.05279		F486I	0.986448	-1.05279
F486K	-2.0879	-2.0617		F486K	2.23568	-2.0617
F486L	2.46657	-2.03461		F486L	0.45505	-2.03461
F486M	0.857601	-0.123754		F486M	-0.752461	-0.123754
F486N	2.50695	-1.62283		F486N	1.82354	-1.62283
F486P	1.60088	-3.48892		F486P	2.02605	-3.48892
F486Q	0.500751	-1.96068		F486Q	0.921048	-1.96068
F486R	1.79509	-1.04296		F486R	2.07353	-1.04296
F486S	1.27186	-1.80597		F486S	2.05007	-1.80597
F486T	0.72866	-2.35863		F486T	1.7244	-2.35863
F486V	-0.516338	-1.44906		F486V	1.57016	-1.44906
F486W	1.69256	0.47703		F486W	-0.186697	0.47703
F486Y	-0.138686	-1.8147		F486Y	0.179251	-1.8147
N487A	0.942754	2.23459		N487A	0.433219	2.23459
N487C	-1.36338	2.81019		N487C	-0.295287	2.81019
N487D	3.04255	0.508301		N487D	0.271542	0.508301
N487E	5.40741	0.077108		N487E	2.34829	0.077108
N487F	69.1361	4.09298		N487F	0.384206	4.09298
N487G	1.74526	1.90397		N487G	1.01562	1.90397
N487H	19.5064	1.83654		N487H	-1.67608	1.83654
N487I	33.0647	12.8541		N487I	-1.61496	12.8541
N487K	17.979	1.04756		N487K	0.100219	1.04756
N487L	34.7581	0.778064		N487L	-1.73976	0.778064
N487M	17.1578	2.41656		N487M	-2.86186	2.41656
N487P	-1.16072	267.434		N487P	2.71336	267.434
N487Q	5.14284	0.258826		N487Q	-1.59997	0.258826
N487R	14.4512	1.57811		N487R	-0.956255	1.57811
N487S	1.88741	3.04396		N487S	0.952214	3.04396
N487T	-0.778858	4.4271		N487T	-0.323388	4.4271
N487V	-1.36007	12.9944		N487V	0.212379	12.9944
N487W	58.6183	4.08817		N487W	1.48151	4.08817
N487Y	69.7843	3.59495		N487Y	0.903005	3.59495
C488A	-0.012337	-1.46392		C488A	7.2e-05	-1.46392
C488D	-0.007403	-1.45309		C488D	-6e-05	-1.45309
C488E	-0.009564	-1.612		C488E	0.000314	-1.612
C488F	-0.00225	-1.56742		C488F	0.001081	-1.56742
C488G	-0.003895	-1.46266		C488G	-0.00556	-1.46266
C488H	0.001017	-1.46424		C488H	0.005351	-1.46424
C488I	0.003384	-1.43762		C488I	0.000274	-1.43762
C488K	-0.002799	-1.46392		C488K	0.000209	-1.46392
C488L	0.012284	-1.59771		C488L	-0.00679	-1.59771
C488M	-0.000821	-1.70089		C488M	0.000263	-1.70089
C488N	0.001682	-1.42057		C488N	0.000973	-1.42057
C488P	0.01252	-1.46243		C488P	0.000187	-1.46243
C488Q	0.001124	-1.55086		C488Q	1.3e-05	-1.55086
C488R	-0.000385	-1.43729		C488R	0.000599	-1.43729
C488S	0.000631	-1.3649		C488S	0.001494	-1.3649
C488T	-0.000449	-1.43895		C488T	0.000239	-1.43895
C488V	0.001109	-1.56945		C488V	8.6e-05	-1.56945
C488W	0.001775	-1.43598		C488W	-0.007007	-1.43598
C488Y	0.001142	-1.46425		C488Y	0.000389	-1.46425
Y489A	1.64339	2.88393		Y489A	-0.573171	2.88393
Y489C	1.39576	3.75474		Y489C	0.082281	3.75474
Y489D	1.80343	4.04644		Y489D	0.739574	4.04644
Y489E	1.15042	3.015		Y489E	2.31325	3.015
Y489F	-0.078286	-0.177579		Y489F	-0.020391	-0.177579
Y489G	1.64725	5.99323		Y489G	0.70503	5.99323
Y489H	1.41688	1.14908		Y489H	0.054929	1.14908
Y489I	1.26698	5.41632		Y489I	10.4456	5.41632
Y489K	3.33954	2.0927		Y489K	0.160049	2.0927
Y489L	0.551673	2.33964		Y489L	-0.80392	2.33964
Y489M	-1.99171	3.10331		Y489M	0.073399	3.10331
Y489N	1.63829	3.0747		Y489N	1.34409	3.0747
Y489P	1.6162	35.5809		Y489P	0.209255	35.5809
Y489Q	0.940327	2.71811		Y489Q	1.41858	2.71811
Y489R	2.00131	2.75579		Y489R	0.999788	2.75579
Y489S	1.62113	2.98519		Y489S	0.150419	2.98519
Y489T	1.49668	3.47122		Y489T	4.07058	3.47122
Y489V	1.61794	3.12288		Y489V	-0.563494	3.12288
Y489W	-0.373704	2.56095		Y489W	0.052212	2.56095
F490A	0.024282	0.445942		F490A	-0.763182	0.445942
F490C	0.037295	0.712133		F490C	-0.425018	0.712133
F490D	0.031376	-1.53992		F490D	-0.192747	-1.53992
F490E	0.173157	0.123028		F490E	-0.041406	0.123028
F490G	0.054885	3.24863		F490G	-0.040216	3.24863
F490H	0.047508	-0.634603		F490H	-0.405665	-0.634603
F490I	0.112554	0.577661		F490I	3.18595	0.577661
F490K	0.018898	-1.07595		F490K	0.762577	-1.07595
F490L	0.025332	-0.024232		F490L	0.648895	-0.024232
F490M	0.088713	0.64256		F490M	-0.979788	0.64256
F490N	0.047292	-2.33976		F490N	-0.315022	-2.33976
F490P	1.77145	2.61597		F490P	118.112	2.61597
F490Q	0.063169	-0.288565		F490Q	-0.350438	-0.288565
F490R	0.071451	-1.00356		F490R	0.190469	-1.00356
F490S	0.036249	-0.476122		F490S	-0.226186	-0.476122
F490T	0.033893	-0.699744		F490T	0.4156	-0.699744
F490V	-0.103357	0.317316		F490V	5.88062	0.317316
F490W	0.04661	1.07677		F490W	-0.343724	1.07677
F490Y	0.003177	0.111634		F490Y	0.802854	0.111634
P491A	-0.017806	1.27763		P491A	0.033403	1.27763
P491C	0.005322	3.25311		P491C	-0.035168	3.25311
P491D	-0.010732	5.8244		P491D	-0.02236	5.8244
P491E	0.714338	5.83182		P491E	0.132721	5.83182
P491F	10.2757	9.58214		P491F	-0.006167	9.58214
P491G	-0.002737	4.01681		P491G	0.073628	4.01681
P491H	4.64711	8.71444		P491H	-0.022433	8.71444
P491I	0.538727	8.38684		P491I	-0.053031	8.38684
P491K	0.364742	7.02645		P491K	-0.071555	7.02645
P491L	1.30252	6.58206		P491L	0.071253	6.58206
P491M	0.33332	3.6723		P491M	0.036914	3.6723
P491N	-0.004303	4.80538		P491N	-0.003705	4.80538
P491Q	0.453301	3.51599		P491Q	-0.01903	3.51599
P491R	0.470322	8.00143		P491R	-0.003861	8.00143
P491S	-0.005057	2.96385		P491S	0.013268	2.96385
P491T	0.629407	2.66507		P491T	-0.02992	2.66507
P491V	0.483551	1.7043		P491V	-0.091956	1.7043
P491W	10.6926	10.4395		P491W	-0.008996	10.4395
P491Y	12.8095	12.3225		P491Y	-0.066508	12.3225
L492A	-0.031273	6.23101		L492A	-0.22988	6.23101
L492C	-0.059671	5.53721		L492C	-0.230224	5.53721
L492D	-0.001497	8.08989		L492D	-0.002434	8.08989
L492E	-0.017215	5.8818		L492E	-0.229439	5.8818
L492F	-0.027165	6.71741		L492F	0.394361	6.71741
L492G	0.012057	9.44588		L492G	0.128964	9.44588
L492H	0.033342	5.98402		L492H	-0.299421	5.98402
L492I	-0.013341	3.12995		L492I	0.343996	3.12995
L492K	0.186866	7.05475		L492K	0.295942	7.05475
L492M	0.019049	4.01731		L492M	-0.300698	4.01731
L492N	-0.009258	5.12404		L492N	-0.201047	5.12404
L492P	0.717914	35.9468		L492P	0.043786	35.9468
L492Q	-0.041955	4.13351		L492Q	-0.032279	4.13351
L492R	0.017028	6.15643		L492R	-0.250416	6.15643
L492S	-0.011036	6.46039		L492S	0.46377	6.46039
L492T	-0.037993	4.63876		L492T	0.062059	4.63876
L492V	-0.009684	3.787		L492V	-0.114028	3.787
L492W	0.696342	12.1624		L492W	-0.101887	12.1624
L492Y	0.088499	9.10439		L492Y	-0.268523	9.10439
Q493A	0.524477	0.928567		Q493A	2.61312	0.928567
Q493C	0.469546	2.23222		Q493C	2.19092	2.23222
Q493D	0.406825	3.02395		Q493D	2.22656	3.02395
Q493E	0.594879	0.848568		Q493E	-0.604039	0.848568
Q493F	4.04836	2.16305		Q493F	9.8422	2.16305
Q493G	0.433106	4.83233		Q493G	2.65467	4.83233
Q493H	0.040074	1.37933		Q493H	2.25357	1.37933
Q493I	0.047634	0.962668		Q493I	1.80553	0.962668
Q493K	2.61842	1.2214		Q493K	4.04097	1.2214
Q493L	0.374516	1.58384		Q493L	1.22093	1.58384
Q493M	-0.878231	2.54162		Q493M	1.26103	2.54162
Q493N	0.393281	1.48941		Q493N	2.19758	1.48941
Q493P	0.478536	92.0437		Q493P	2.61277	92.0437
Q493R	-0.873885	1.51163		Q493R	3.12749	1.51163
Q493S	0.47187	0.658168		Q493S	2.5348	0.658168
Q493T	0.468697	1.47099		Q493T	2.4444	1.47099
Q493V	0.448517	0.659666		Q493V	2.37592	0.659666
Q493W	-0.713185	4.23898		Q493W	7.32233	4.23898
Q493Y	3.11666	2.00369		Q493Y	12.0804	2.00369
S494A	-0.027368	-0.648574		S494A	0.055066	-0.648574
S494C	-0.021601	1.71004		S494C	0.154329	1.71004
S494D	-0.03466	4.31754		S494D	0.124953	4.31754
S494E	-0.00836	3.54183		S494E	0.38887	3.54183
S494F	-0.038421	7.01125		S494F	0.246933	7.01125
S494G	-0.046798	2.48955		S494G	0.238518	2.48955
S494H	-0.014346	5.07771		S494H	0.069889	5.07771
S494I	-0.062128	4.56691		S494I	0.430691	4.56691
S494K	-0.054566	5.18415		S494K	0.066321	5.18415
S494L	0.06155	4.49496		S494L	0.510485	4.49496
S494M	-0.027536	4.74196		S494M	0.29364	4.74196
S494N	-0.001314	2.96346		S494N	0.158305	2.96346
S494P	-0.028305	-0.303875		S494P	0.2551	-0.303875
S494Q	-0.067584	3.78546		S494Q	0.201276	3.78546
S494R	0.00528	4.75014		S494R	0.070598	4.75014
S494T	-0.047766	0.323824		S494T	0.007009	0.323824
S494V	0.023096	1.95		S494V	0.084472	1.95
S494W	-0.191172	9.2603		S494W	0.052374	9.2603
S494Y	0.025359	4.51542		S494Y	0.280676	4.51542
Y495A	0.011893	6.75513		Y495A	-0.053934	6.75513
Y495C	0.045088	7.67498		Y495C	-0.027135	7.67498
Y495D	0.014896	8.35527		Y495D	0.031997	8.35527
Y495E	-0.026286	8.56236		Y495E	-0.022673	8.56236
Y495F	0.01652	0.551383		Y495F	0.074865	0.551383
Y495G	0.010039	10.5695		Y495G	-0.004666	10.5695
Y495H	-0.026921	4.51979		Y495H	0.002042	4.51979
Y495I	-0.152719	9.4162		Y495I	-0.021311	9.4162
Y495K	-0.132996	9.81588		Y495K	-0.11051	9.81588
Y495L	-0.11244	6.33775		Y495L	-0.04397	6.33775
Y495M	-0.153463	6.10343		Y495M	0.018986	6.10343
Y495N	0.01987	6.57019		Y495N	-0.015833	6.57019
Y495P	0.323754	31.6054		Y495P	-0.033966	31.6054
Y495Q	0.030047	5.91267		Y495Q	-0.000916	5.91267
Y495R	-0.098445	9.95932		Y495R	-0.07152	9.95932
Y495S	0.016426	8.57335		Y495S	0.02108	8.57335
Y495T	0.004646	7.68954		Y495T	-0.017174	7.68954
Y495V	0.000937	8.59357		Y495V	0.025633	8.59357
Y495W	0.00916	2.79081		Y495W	-0.011517	2.79081
G496A	0.010407	0.4771		G496A	0.101083	0.4771
G496C	0.012064	3.52211		G496C	-0.079207	3.52211
G496D	-0.014257	1.45651		G496D	-0.182554	1.45651
G496E	0.006482	2.36179		G496E	-0.242837	2.36179
G496F	0.064974	2.77788		G496F	7.1951	2.77788
G496H	-0.003036	1.784		G496H	-0.532533	1.784
G496I	0.052133	15.2548		G496I	0.121023	15.2548
G496K	-0.003356	1.68578		G496K	7.30612	1.68578
G496L	0.005174	2.82914		G496L	1.34138	2.82914
G496M	0.036124	3.83865		G496M	0.737643	3.83865
G496N	0.037899	-0.139712		G496N	0.137835	-0.139712
G496P	0.028303	258.919		G496P	-0.287496	258.919
G496Q	0.010494	2.00067		G496Q	-0.50404	2.00067
G496R	0.035762	1.97193		G496R	5.04402	1.97193
G496S	0.091972	1.98766		G496S	0.11225	1.98766
G496T	0.051918	5.10966		G496T	0.157076	5.10966
G496V	0.047189	14.3286		G496V	0.122965	14.3286
G496W	-0.067566	4.09734		G496W	63.1709	4.09734
G496Y	0.06598	2.70742		G496Y	51.9009	2.70742
F497A	-0.016191	6.14728		F497A	0.01003	6.14728
F497C	-0.000849	7.69944		F497C	0.001844	7.69944
F497D	-0.000839	7.64611		F497D	-0.000201	7.64611
F497E	0.03034	10.0034		F497E	-0.001494	10.0034
F497G	0.032515	9.6476		F497G	-0.000724	9.6476
F497H	0.050364	4.05161		F497H	0.001796	4.05161
F497I	0.012873	7.97308		F497I	0.498461	7.97308
F497K	0.067613	14.2127		F497K	-0.021609	14.2127
F497L	0.048567	4.31294		F497L	-0.030376	4.31294
F497M	0.032519	4.63969		F497M	0.00763	4.63969
F497N	-0.01225	6.27697		F497N	0.002023	6.27697
F497P	0.2467	26.4837		F497P	-0.053607	26.4837
F497Q	-0.001676	8.9393		F497Q	-0.001393	8.9393
F497R	0.095851	17.2959		F497R	-0.006572	17.2959
F497S	0.00789	7.72929		F497S	0.006158	7.72929
F497T	0.074833	8.55521		F497T	0.016128	8.55521
F497V	-0.001809	8.23258		F497V	0.043528	8.23258
F497W	0.019247	8.16704		F497W	-0.008649	8.16704
F497Y	0.014099	1.93125		F497Y	0.001614	1.93125
Q498A	-0.063109	1.94155		Q498A	3.37118	1.94155
Q498C	-0.045027	3.80571		Q498C	2.03992	3.80571
Q498D	-0.065747	-1.45854		Q498D	5.65604	-1.45854
Q498E	-0.053131	-0.549135		Q498E	4.09859	-0.549135
Q498F	-0.076969	8.93219		Q498F	4.06868	8.93219
Q498G	-0.061803	6.52208		Q498G	3.75744	6.52208
Q498H	-0.042498	4.06744		Q498H	2.76858	4.06744
Q498I	-0.030918	2.18411		Q498I	0.060531	2.18411
Q498K	-0.070966	2.49463		Q498K	3.32219	2.49463
Q498L	-0.090588	4.69561		Q498L	0.739914	4.69561
Q498M	-0.081504	2.523		Q498M	0.58021	2.523
Q498N	-0.002294	3.79438		Q498N	3.35565	3.79438
Q498P	0.227819	69.2414		Q498P	3.34111	69.2414
Q498R	-0.086996	3.13336		Q498R	3.45463	3.13336
Q498S	-0.059866	3.52944		Q498S	3.52765	3.52944
Q498T	-0.044802	2.39389		Q498T	2.41183	2.39389
Q498V	-0.048754	1.29194		Q498V	1.92809	1.29194
Q498W	0.040284	14.6923		Q498W	20.6939	14.6923
Q498Y	-0.024185	7.03364		Q498Y	16.512	7.03364
P499A	0.021869	2.47092		P499A	0.68446	2.47092
P499C	-0.003408	4.35779		P499C	0.009152	4.35779
P499D	-0.006282	3.52863		P499D	0.70881	3.52863
P499E	-0.022239	1.8465		P499E	-1.74447	1.8465
P499F	0.008502	4.63236		P499F	-0.193311	4.63236
P499G	0.001355	4.29236		P499G	1.81414	4.29236
P499H	-0.038624	4.20329		P499H	0.589867	4.20329
P499I	0.001747	3.26785		P499I	4.67227	3.26785
P499K	0.043855	1.52513		P499K	-0.397374	1.52513
P499L	0.010836	3.12161		P499L	-0.633871	3.12161
P499M	-0.040455	3.94444		P499M	0.300026	3.94444
P499N	-0.012028	2.64914		P499N	0.724811	2.64914
P499Q	0.058724	1.85819		P499Q	-3.53993	1.85819
P499R	0.019591	2.53963		P499R	0.348307	2.53963
P499S	-0.014262	1.83537		P499S	1.20083	1.83537
P499T	0.008171	2.17886		P499T	0.380036	2.17886
P499V	-0.038862	3.14053		P499V	-0.71089	3.14053
P499W	0.023417	4.83386		P499W	0.451737	4.83386
P499Y	-0.028075	4.31077		P499Y	-0.234665	4.31077
T500A	-0.03998	0.1868		T500A	-0.029389	0.1868
T500C	-0.028133	2.05278		T500C	-0.039413	2.05278
T500D	-0.062769	-1.74252		T500D	-0.029122	-1.74252
T500E	-0.097001	-1.18665		T500E	-0.045582	-1.18665
T500F	-0.084605	1.07655		T500F	-0.034118	1.07655
T500G	-0.061019	0.346462		T500G	-0.178735	0.346462
T500H	-0.039899	-0.723013		T500H	-0.035591	-0.723013
T500I	-0.10622	1.62125		T500I	-0.218734	1.62125
T500K	-0.026555	-1.00614		T500K	-0.3465	-1.00614
T500L	-0.006968	-0.235894		T500L	-0.166541	-0.235894
T500M	-0.016163	1.18811		T500M	-0.014222	1.18811
T500N	-0.06511	-1.56654		T500N	-0.061783	-1.56654
T500P	-0.031374	13.8867		T500P	0.024286	13.8867
T500Q	-0.028051	-0.688719		T500Q	-0.076535	-0.688719
T500R	-0.061251	-0.037878		T500R	-0.303073	-0.037878
T500S	-0.015972	-1.62374		T500S	-0.114428	-1.62374
T500V	-0.013549	1.65885		T500V	-0.1369	1.65885
T500W	-0.05135	1.95835		T500W	0.057025	1.95835
T500Y	-0.031879	0.201317		T500Y	0.003561	0.201317
N501A	-0.013484	-0.33155		N501A	0.012425	-0.33155
N501C	0.032902	0.666227		N501C	0.022722	0.666227
N501D	0.03816	-1.76706		N501D	0.248645	-1.76706
N501E	0.060326	0.3109		N501E	0.016163	0.3109
N501F	1.40752	0.578711		N501F	-0.199945	0.578711
N501G	0.01658	1.68544		N501G	-0.005607	1.68544
N501H	1.04471	0.159059		N501H	-0.03543	0.159059
N501I	0.137987	6.42235		N501I	0.081324	6.42235
N501K	0.916703	0.45312		N501K	0.443101	0.45312
N501L	0.468843	-2.82797		N501L	-0.033093	-2.82797
N501M	0.805856	0.430008		N501M	0.007426	0.430008
N501P	0.047801	47.6608		N501P	-0.028373	47.6608
N501Q	0.069561	-0.953911		N501Q	0.008966	-0.953911
N501R	1.88442	0.998132		N501R	0.606981	0.998132
N501S	0.056455	0.51756		N501S	-0.012107	0.51756
N501T	-0.009586	0.761489		N501T	-0.010803	0.761489
N501V	-0.000984	3.40276		N501V	0.082991	3.40276
N501W	3.51885	2.30089		N501W	0.421293	2.30089
N501Y	1.63664	1.10871		N501Y	-0.124307	1.10871
G502A	0.194411	-0.215398		G502A	-0.32287	-0.215398
G502C	0.59852	2.14556		G502C	-0.045933	2.14556
G502D	0.081056	-3.11542		G502D	-0.081598	-3.11542
G502E	5.36151	-1.04045		G502E	-0.269232	-1.04045
G502F	2.764	1.27544		G502F	-0.047388	1.27544
G502H	3.14583	-0.309804		G502H	-0.193894	-0.309804
G502I	4.65566	2.67012		G502I	0.159796	2.67012
G502K	3.52533	-0.59078		G502K	-0.264108	-0.59078
G502L	7.99296	0.319227		G502L	-0.384678	0.319227
G502M	4.58217	1.45868		G502M	-0.370648	1.45868
G502N	0.088435	-1.27997		G502N	-0.180182	-1.27997
G502P	4.69963	-1.16484		G502P	1.58346	-1.16484
G502Q	5.85166	-0.016302		G502Q	-0.186611	-0.016302
G502R	5.5588	1.10712		G502R	-0.229868	1.10712
G502S	0.203301	-1.58411		G502S	-0.294861	-1.58411
G502T	1.79191	-0.695949		G502T	-0.102387	-0.695949
G502V	8.64475	2.09949		G502V	-0.045538	2.09949
G502W	4.09032	2.6871		G502W	-0.346615	2.6871
G502Y	2.7394	0.947838		G502Y	0.020118	0.947838
V503A	0.024314	-1.86405		V503A	0.000946	-1.86405
V503C	0.017236	1.25127		V503C	0.003269	1.25127
V503D	-0.01103	-2.72486		V503D	0.004851	-2.72486
V503E	-0.00015	-2.95715		V503E	0.004471	-2.95715
V503F	-0.031388	0.313093		V503F	0.001618	0.313093
V503G	0.034103	-0.818685		V503G	0.001005	-0.818685
V503H	0.025617	-0.667242		V503H	0.004606	-0.667242
V503I	0.025211	-0.728715		V503I	-0.004433	-0.728715
V503K	-0.007744	-2.93039		V503K	0.003677	-2.93039
V503L	0.002039	-2.23204		V503L	0.00431	-2.23204
V503M	0.01301	-0.247141		V503M	0.001024	-0.247141
V503N	0.00429	-1.94113		V503N	0.001536	-1.94113
V503P	-0.000631	3.10779		V503P	-0.318245	3.10779
V503Q	-0.004616	-1.90382		V503Q	0.004064	-1.90382
V503R	0.00055	-1.20313		V503R	-0.002411	-1.20313
V503S	0.018936	-2.49402		V503S	0.003291	-2.49402
V503T	0.01384	-1.88227		V503T	-0.001507	-1.88227
V503W	-0.011242	-0.194325		V503W	0.000766	-0.194325
V503Y	0.002739	-0.957662		V503Y	0.000594	-0.957662
G504A	0.011354	0.442054		G504A	-0.003915	0.442054
G504C	-0.041744	3.85631		G504C	0.005492	3.85631
G504D	-0.028172	1.22225		G504D	0.0104	1.22225
G504E	0.00823	1.06348		G504E	0.014555	1.06348
G504F	0.009858	2.77371		G504F	0.02596	2.77371
G504H	0.008273	1.52869		G504H	0.012526	1.52869
G504I	0.045082	1.66289		G504I	0.277408	1.66289
G504K	0.058031	0.673848		G504K	0.017683	0.673848
G504L	-0.011197	1.07244		G504L	0.006083	1.07244
G504M	0.060114	2.33316		G504M	0.010241	2.33316
G504N	0.019434	0.601319		G504N	0.038153	0.601319
G504P	0.045356	8.97495		G504P	-0.003783	8.97495
G504Q	-0.025063	0.60653		G504Q	0.008963	0.60653
G504R	0.038678	1.19693		G504R	0.017273	1.19693
G504S	-0.017277	0.733705		G504S	0.014166	0.733705
G504T	-0.021778	1.62722		G504T	0.019031	1.62722
G504V	0.008239	1.64252		G504V	0.020335	1.64252
G504W	0.050304	4.12988		G504W	0.005167	4.12988
G504Y	-0.017094	2.58882		G504Y	0.012453	2.58882
Y505A	0.030034	-0.127498		Y505A	3.32848	-0.127498
Y505C	0.078786	1.42476		Y505C	3.09894	1.42476
Y505D	0.063774	-1.8346		Y505D	3.41774	-1.8346
Y505E	0.058885	-2.77329		Y505E	2.93213	-2.77329
Y505F	0.020887	-0.330444		Y505F	1.31806	-0.330444
Y505G	0.07252	1.60867		Y505G	3.31052	1.60867
Y505H	0.053466	-1.11982		Y505H	2.24673	-1.11982
Y505I	0.038077	2.02715		Y505I	3.01193	2.02715
Y505K	0.04086	-1.28417		Y505K	3.15659	-1.28417
Y505L	2.11908	-0.943696		Y505L	2.99267	-0.943696
Y505M	0.049324	0.842682		Y505M	3.0928	0.842682
Y505N	0.06358	-1.08852		Y505N	3.47245	-1.08852
Y505P	0.053442	36.5416		Y505P	3.18061	36.5416
Y505Q	0.017325	-1.89088		Y505Q	2.80848	-1.89088
Y505R	0.088806	-0.174197		Y505R	1.73173	-0.174197
Y505S	0.041465	-0.296516		Y505S	3.29254	-0.296516
Y505T	0.064486	-0.526443		Y505T	3.24547	-0.526443
Y505V	0.044647	1.17975		Y505V	3.1934	1.17975
Y505W	0.105483	0.690393		Y505W	0.231558	0.690393
Q506A	-0.055372	3.36211		Q506A	0.013748	3.36211
Q506C	-0.120586	4.08925		Q506C	0.013365	4.08925
Q506D	-0.077818	9.93123		Q506D	0.013551	9.93123
Q506E	-0.104309	4.33414		Q506E	0.021043	4.33414
Q506F	-0.035331	6.52748		Q506F	2.74974	6.52748
Q506G	-0.071453	6.40962		Q506G	0.023724	6.40962
Q506H	-0.040412	8.43234		Q506H	0.007292	8.43234
Q506I	0.016483	6.1753		Q506I	0.002334	6.1753
Q506K	-0.063725	3.13459		Q506K	-0.0062	3.13459
Q506L	-0.047596	2.28029		Q506L	-0.012256	2.28029
Q506M	-0.067285	3.01143		Q506M	0.015587	3.01143
Q506N	-0.025417	4.84157		Q506N	0.019429	4.84157
Q506P	-0.075253	36.018		Q506P	0.013163	36.018
Q506R	-0.105964	1.40146		Q506R	0.02013	1.40146
Q506S	-0.059645	4.48875		Q506S	0.011434	4.48875
Q506T	0.003949	4.12909		Q506T	0.022492	4.12909
Q506V	-0.05936	4.35343		Q506V	0.020956	4.35343
Q506W	-0.056414	6.91709		Q506W	4.15905	6.91709
Q506Y	0.03892	7.8228		Q506Y	2.35457	7.8228
P507A	-0.0441	2.83481		P507A	0.006416	2.83481
P507C	-0.015133	6.54417		P507C	0.025871	6.54417
P507D	-0.041394	14.4864		P507D	0.007478	14.4864
P507E	0.021586	16.931		P507E	-0.006571	16.931
P507F	6.93117	17.7027		P507F	0.3331	17.7027
P507G	-0.009463	7.33669		P507G	0.007561	7.33669
P507H	2.69095	19.2081		P507H	-0.007579	19.2081
P507I	0.294055	11.0652		P507I	0.043379	11.0652
P507K	0.303144	28.7824		P507K	0.012621	28.7824
P507L	0.088659	14.0629		P507L	0.057166	14.0629
P507M	0.288899	17.0193		P507M	0.008373	17.0193
P507N	0.188925	11.272		P507N	0.009698	11.272
P507Q	0.208936	15.1376		P507Q	0.00472	15.1376
P507R	0.232323	31.16		P507R	0.001511	31.16
P507S	-0.081741	4.66866		P507S	0.01216	4.66866
P507T	-0.007597	7.22167		P507T	0.037575	7.22167
P507V	0.314976	6.63315		P507V	0.046485	6.63315
P507W	2.24486	37.7686		P507W	0.181896	37.7686
P507Y	6.97494	22.4142		P507Y	0.06137	22.4142

## Sheet: FoldX Escape
S-RBD-B38				S-RBD-CB6
Mutation	ddG_bind	ddG_fold		Mutation	ddG_bind	ddG_fold
R403A	2.45349	0.280817		L455Y	2.13232	0.9729
R403C	2.42706	0.838661		G476D	2.91137	0.878663
R403D	2.47847	4.0088		G476E	3.23482	1.30183
R403E	2.61592	1.97473		G476F	3.44855	1.17581
R403F	2.25594	7.31624		G476H	5.26661	1.58701
R403G	2.4914	1.38987		G476I	3.0049	2.30369
R403H	2.53239	6.87853		G476K	3.04718	1.08866
R403I	2.14885	1.76459		G476L	2.697	1.24232
R403L	2.10241	0.356452		G476M	2.35836	1.15229
R403N	2.37917	2.05177		G476N	3.01873	1.10571
R403P	2.52617	2.65563		G476Q	3.31121	1.48076
R403Q	2.21249	0.621971		G476R	3.03897	1.0844
R403S	2.45013	0.758117		G476T	2.41811	2.5968
R403T	2.39966	1.81635		G476V	2.64438	2.58639
R403V	2.38672	1.85431		G476W	4.50404	1.49229
R403W	3.21039	7.52421		G476Y	4.67972	1.24729
R403Y	2.61435	7.80057		Q493W	3.01486	0.413782
F456G	2.03873	2.50173
A475E	2.80452	-0.408048
A475F	7.37406	-0.150115
A475H	5.89821	0.221053
A475I	3.86473	0.364984
A475K	3.55751	-0.364579
A475Q	3.03542	-0.178825
A475R	5.24715	-0.239804
A475W	9.85116	-0.073521
A475Y	7.88961	-0.163075
G476I	2.30217	2.30369
N487A	2.75428	0.29567
N487C	2.2988	0.283744
N487E	2.71444	0.071277
N487F	3.16365	-0.306957
N487G	2.94027	-0.109895
N487H	2.95344	0.297826
N487I	2.62893	1.30525
N487K	2.64683	-0.30894
N487L	2.91303	-0.286146
N487M	2.49984	-0.423787
N487P	2.80558	3.27837
N487Q	2.83206	0.046827
N487R	2.78649	-0.257515
N487S	2.57216	0.42016
N487T	2.35102	1.53039
N487V	2.44447	1.62902
N487W	3.79532	-0.176844
N487Y	3.40635	-0.274525
N501F	7.93631	-0.955059
N501H	4.6981	0.226684
N501R	2.12503	-0.322169
N501W	7.85541	0.827161
N501Y	13.0553	-0.605451
G502F	2.05214	-0.58786
G502H	2.27411	0.054993
G502P	5.08111	-1.63811
G502W	2.81344	-0.115811
G502Y	2.73999	-0.497031
Y505A	4.34363	0.287094
Y505C	4.07133	0.50644
Y505D	4.551	0.312587
Y505E	4.25084	-0.141912
Y505G	4.70263	0.453545
Y505H	3.57522	0.491885
Y505I	3.30999	0.567388
Y505K	4.41024	-0.161945
Y505L	2.55702	-0.333273
Y505M	2.05149	-0.162745
Y505N	4.05521	0.368816
Y505P	4.0856	0.546836
Y505Q	4.11503	-0.096718
Y505R	3.65177	-0.190066
Y505S	4.57775	0.398731
Y505T	3.83496	0.812828
Y505V	3.28365	0.844843
Y505W	2.17121	0.267673

## Sheet: PyRosetta Escape
S-RBD-B38				S-RBD-CB6
Mutation	ddG_bind	ddG_fold		Mutation	ddG_bind	ddG_fold
I402Y	2.46686	10.9737		E406Y	2.68983	4.02036
G404I	6.23251	13.5573		I418W	2.18821	16.2241
G404V	2.83908	7.20871		D420W	6.18457	8.16233
D405I	4.59253	3.29048		S443W	10.7651	44.996
P412W	2.68974	19.8165		S443Y	3.7994	37.404
G413F	2.26353	4.99964		V445A	4.00616	-0.997088
G413W	4.47666	12.658		V445E	6.3792	-2.59622
G413Y	2.36235	6.44275		V445F	61.6095	-0.182228
T415E	2.75795	0.848536		V445G	5.93884	0.340634
T415L	8.48641	1.84468		V445H	26.0011	-1.14917
G416R	3.2977	26.6213		V445I	7.57476	-1.61562
K417D	2.731	0.07024		V445K	16.9304	-2.10244
D420E	2.95197	2.41905		V445L	9.00191	-0.80531
D420F	32.6148	7.72077		V445N	3.04985	-1.77319
D420G	2.5456	8.12569		V445P	4.55683	-4.2705
D420H	29.3731	8.6245		V445Q	4.874	-2.03441
D420I	3.30977	5.22009		V445R	9.41095	-0.857235
D420K	6.77609	5.579		V445S	5.65056	-1.71049
D420L	8.9699	1.19178		V445T	2.76142	-1.66334
D420M	2.99855	4.87034		V445W	56.1761	-1.43831
D420P	2.3746	37.9377		V445Y	72.3685	-1.13474
D420Q	2.86447	2.78828		G447A	3.88964	12.3822
D420R	4.58264	5.44807		G447C	6.57128	14.0861
D420S	2.58366	5.21181		G447D	8.00484	16.553
D420T	2.76611	4.81186		G447E	9.3172	19.5337
D420V	2.25084	5.47729		G447F	12.7873	15.4221
D420W	24.5807	8.16233		G447H	8.46284	15.0291
D420Y	29.4596	9.03132		G447I	30.1064	17.8528
Y421A	2.46395	2.92622		G447K	13.5975	15.4641
Y421C	2.06844	3.21705		G447L	18.5767	15.2484
Y421D	2.4782	3.36077		G447M	18.2999	16.4287
Y421E	2.72442	4.97837		G447N	8.62704	13.8548
Y421G	2.54928	5.91336		G447P	30.2702	56.3487
Y421H	2.25929	0.867586		G447Q	8.15449	15.3669
Y421I	2.52392	5.06324		G447R	9.60722	14.8365
Y421K	4.77597	3.30798		G447S	7.19144	13.9023
Y421M	2.41676	2.09841		G447T	7.56332	15.9304
Y421N	2.42707	1.32163		G447V	33.7549	15.7494
Y421P	2.48296	46.8769		G447W	8.98783	17.8779
Y421Q	2.58743	2.89951		G447Y	12.873	14.9689
Y421R	5.6329	3.55375		L455A	2.10058	1.65691
Y421S	2.39649	3.13634		L455D	2.03118	2.34236
Y421T	2.31731	2.38701		L455F	9.53615	5.76097
Y421V	3.16913	5.597		L455G	2.56759	4.31271
N422F	18.209	14.9199		L455I	3.11435	0.908687
N422H	3.22272	15.8825		L455P	2.13864	52.4474
N422I	2.39136	8.34562		L455S	2.18738	1.98989
N422L	2.87569	9.16197		L455T	3.42815	1.36774
N422M	3.01177	12.226		L455V	3.50647	-0.015028
N422Q	2.4803	9.4271		L455W	10.5913	7.58787
N422W	18.5872	19.4187		L455Y	15.111	5.72746
N422Y	16.7973	21.0061		F456A	3.1799	3.92668
K424I	4.28602	2.34458		F456C	2.63624	5.68497
S443F	2.77862	36.9301		F456D	4.19701	5.97547
S443R	3.1572	24.749		F456E	4.28167	4.55851
S443W	2.76688	44.996		F456G	4.45076	7.8826
S443Y	2.99302	37.404		F456H	2.07628	2.51233
R454P	2.86497	37.7844		F456I	17.9139	5.9344
L455A	3.68618	1.65691		F456K	5.29225	4.13014
L455C	2.1786	3.02728		F456L	31.8946	4.12111
L455D	4.42431	2.34236		F456M	3.64377	4.31503
L455E	2.7728	0.624547		F456N	3.38869	4.12793
L455F	61.0546	5.76097		F456P	6.87031	80.9153
L455G	3.40795	4.31271		F456Q	4.46786	4.22378
L455H	10.8465	4.79008		F456R	6.7647	4.32372
L455I	3.86561	0.908687		F456S	4.08815	4.35089
L455N	3.39051	1.78847		F456T	4.65082	4.796
L455P	3.48426	52.4474		F456V	8.70523	4.58428
L455Q	2.61221	1.06163		F456W	5.47549	1.80058
L455R	2.15677	0.344991		I472K	2.13441	8.3839
L455S	3.3426	1.98989		Y473A	2.15544	3.74751
L455V	2.50973	-0.015028		Y473E	2.12187	5.32886
L455W	20.1708	7.58787		Y473F	4.82515	-0.379234
L455Y	72.8018	5.72746		Y473G	2.27562	7.35548
F456E	3.5122	4.55851		Y473N	2.00504	4.30576
F456P	2.13221	80.9153		Y473P	2.15424	28.5066
F456Q	2.73234	4.22378		Y473Q	2.05553	3.12004
R457I	2.74525	4.12206		Y473R	4.12794	4.90953
R457P	8.97329	136.184		Y473S	2.11668	3.8897
N460D	2.17965	-0.856979		Y473T	2.07233	3.18717
N460L	2.37991	0.717886		Y473W	45.6256	2.08699
N460P	4.53587	-2.21369		A475C	4.57833	1.76973
N460W	2.55665	1.31813		A475D	3.35647	3.01958
L461I	5.22703	4.14685		A475E	8.56276	3.157
A475D	4.4922	3.01958		A475F	44.5165	3.42147
A475E	2.81881	3.157		A475G	2.3208	1.21841
A475F	6.98321	3.42147		A475H	40.2025	4.36472
A475H	4.25951	4.36472		A475I	4.51262	3.4286
A475I	72.5303	3.4286		A475K	10.9738	2.21243
A475K	9.95887	2.21243		A475L	13.3522	1.47714
A475L	7.7188	1.47714		A475M	5.2924	2.27512
A475M	6.98104	2.27512		A475N	2.11045	0.18081
A475Q	2.32	2.82625		A475P	4.24989	21.887
A475R	9.36063	2.70971		A475Q	6.45012	2.82625
A475W	5.70094	7.1247		A475R	11.9214	2.70971
A475Y	6.65721	4.72245		A475T	8.13191	1.3526
G476A	6.09927	2.80286		A475V	8.28591	2.77297
G476C	5.64465	4.85045		A475W	42.1418	7.1247
G476D	7.26911	-0.262864		A475Y	42.2677	4.72245
G476E	29.459	8.04683		G476A	8.20662	2.80286
G476F	9.71174	10.5384		G476C	7.62261	4.85045
G476H	8.93649	6.99746		G476D	9.5275	-0.262864
G476I	55.2393	9.01381		G476E	9.71013	8.04683
G476K	76.7207	10.3206		G476F	23.3088	10.5384
G476L	36.4942	8.1383		G476H	12.243	6.99746
G476M	81.536	8.53181		G476I	13.3079	9.01381
G476N	7.4173	1.59713		G476K	8.0741	10.3206
G476P	8.37603	132.814		G476L	58.0979	8.1383
G476Q	55.1182	8.75294		G476M	8.04427	8.53181
G476R	58.0817	8.98557		G476N	8.64641	1.59713
G476S	7.80278	0.250142		G476P	3.77094	132.814
G476T	12.0145	2.28825		G476Q	10.9607	8.75294
G476V	43.0593	7.13259		G476R	9.79093	8.98557
G476W	123.579	11.1803		G476S	8.29241	0.250142
G476Y	11.9147	11.0687		G476T	10.5268	2.28825
S477P	34.4868	1.58447		G476V	9.60373	7.13259
T478P	19.162	14.9345		G476W	16.8822	11.1803
E484G	2.06863	2.88087		G476Y	27.4821	11.0687
E484Y	2.38429	2.52292		F486G	2.10486	0.641945
G485F	2.11985	7.96678		F486K	2.23568	-2.0617
G485W	2.17838	10.643		F486P	2.02605	-3.48892
F486D	2.56243	-2.62629		F486R	2.07353	-1.04296
F486G	2.27454	0.641945		F486S	2.05007	-1.80597
F486L	2.46657	-2.03461		N487E	2.34829	0.077108
F486N	2.50695	-1.62283		N487P	2.71336	267.434
N487D	3.04255	0.508301		Y489E	2.31325	3.015
N487E	5.40741	0.077108		Y489I	10.4456	5.41632
N487F	69.1361	4.09298		Y489T	4.07058	3.47122
N487H	19.5064	1.83654		F490I	3.18595	0.577661
N487I	33.0647	12.8541		F490P	118.112	2.61597
N487K	17.979	1.04756		F490V	5.88062	0.317316
N487L	34.7581	0.778064		Q493A	2.61312	0.928567
N487M	17.1578	2.41656		Q493C	2.19092	2.23222
N487Q	5.14284	0.258826		Q493D	2.22656	3.02395
N487R	14.4512	1.57811		Q493F	9.8422	2.16305
N487W	58.6183	4.08817		Q493G	2.65467	4.83233
N487Y	69.7843	3.59495		Q493H	2.25357	1.37933
Y489K	3.33954	2.0927		Q493K	4.04097	1.2214
Y489R	2.00131	2.75579		Q493N	2.19758	1.48941
P491F	10.2757	9.58214		Q493P	2.61277	92.0437
P491H	4.64711	8.71444		Q493R	3.12749	1.51163
P491W	10.6926	10.4395		Q493S	2.5348	0.658168
P491Y	12.8095	12.3225		Q493T	2.4444	1.47099
Q493F	4.04836	2.16305		Q493V	2.37592	0.659666
Q493K	2.61842	1.2214		Q493W	7.32233	4.23898
Q493Y	3.11666	2.00369		Q493Y	12.0804	2.00369
N501W	3.51885	2.30089		G496F	7.1951	2.77788
G502E	5.36151	-1.04045		G496K	7.30612	1.68578
G502F	2.764	1.27544		G496R	5.04402	1.97193
G502H	3.14583	-0.309804		G496W	63.1709	4.09734
G502I	4.65566	2.67012		G496Y	51.9009	2.70742
G502K	3.52533	-0.59078		Q498A	3.37118	1.94155
G502L	7.99296	0.319227		Q498C	2.03992	3.80571
G502M	4.58217	1.45868		Q498D	5.65604	-1.45854
G502P	4.69963	-1.16484		Q498E	4.09859	-0.549135
G502Q	5.85166	-0.016302		Q498F	4.06868	8.93219
G502R	5.5588	1.10712		Q498G	3.75744	6.52208
G502V	8.64475	2.09949		Q498H	2.76858	4.06744
G502W	4.09032	2.6871		Q498K	3.32219	2.49463
G502Y	2.7394	0.947838		Q498N	3.35565	3.79438
Y505L	2.11908	-0.943696		Q498P	3.34111	69.2414
P507F	6.93117	17.7027		Q498R	3.45463	3.13336
P507H	2.69095	19.2081		Q498S	3.52765	3.52944
P507W	2.24486	37.7686		Q498T	2.41183	2.39389
P507Y	6.97494	22.4142		Q498W	20.6939	14.6923
				Q498Y	16.512	7.03364
				P499I	4.67227	3.26785
				Y505A	3.32848	-0.127498
				Y505C	3.09894	1.42476
				Y505D	3.41774	-1.8346
				Y505E	2.93213	-2.77329
				Y505G	3.31052	1.60867
				Y505H	2.24673	-1.11982
				Y505I	3.01193	2.02715
				Y505K	3.15659	-1.28417
				Y505L	2.99267	-0.943696
				Y505M	3.0928	0.842682
				Y505N	3.47245	-1.08852
				Y505P	3.18061	36.5416
				Y505Q	2.80848	-1.89088
				Y505S	3.29254	-0.296516
				Y505T	3.24547	-0.526443
				Y505V	3.1934	1.17975
				Q506F	2.74974	6.52748
				Q506W	4.15905	6.91709
				Q506Y	2.35457	7.8228

## Sheet: Union Summary
S-RBD-B38		S-RBD-CB6
Site	Predicted Escape Mutants	Site	Predicted Escape Mutants
I402	Y	E406	Y
R403	A,C,D,E,G,H,I,L,N,P,Q,S,T,V,W,Y	I418	W
G404	I,V	D420	W
D405	I	S443	W,Y
P412	W	V445	A,E,F,G,H,I,K,L,N,P,Q,R,S,T,W,Y
G413	F,W,Y	G447	A,C,D,E,F,H,I,K,L,M,N,P,Q,R,S,T,V,W,Y
T415	E,L	L455	A,D,F,G,I,P,S,T,V,W,Y
G416	R	F456	A,C,D,E,G,H,I,K,L,M,N,P,Q,R,S,T,V,W
K417	D	I472	K
D420	E,F,G,H,I,K,L,M,P,Q,R,S,T,V,W,Y	Y473	A,E,F,G,N,P,Q,R,S,T,W
Y421	A,C,D,E,G,H,I,K,M,N,P,Q,R,S,T,V	A475	C,D,E,F,G,H,I,K,L,M,N,P,Q,R,T,V,W,Y
N422	F,H,I,L,M,Q,W,Y	G476	A,C,D,E,F,H,I,K,L,M,N,P,Q,R,S,T,V,W,Y
K424	I	F486	G,K,P,R,S
S443	F,R,W,Y	N487	E,P
R454	P	Y489	E,I,T
L455	A,C,D,E,F,G,H,I,N,P,Q,R,S,V,W,Y	F490	I,P,V
F456	E,G,P,Q	Q493	A,C,D,F,G,H,K,N,P,R,S,T,V,W,Y
R457	I,P	G496	F,K,R,W,Y
N460	D,L,P,W	Q498	A,C,D,E,F,G,H,K,N,P,R,S,T,W,Y
L461	I	P499	I
A475	D,E,F,H,I,K,L,M,Q,R,W,Y	Y505	A,C,D,E,G,H,I,K,L,M,N,P,Q,S,T,V
G476	A,C,D,E,F,H,I,K,L,M,N,P,Q,R,S,T,V,W,Y	Q506	F,W,Y
S477	P
T478	P	Key:	Blue: MD+FoldX
E484	G,Y		Black: PyRosetta
G485	F,W		Red: Both MD+FoldX and PyRosetta
F486	D,G,L,N		Yellow: Site predicted for both antibodies
N487	A,C,D,E,F,G,H,I,K,L,M,P,Q,R,S,T,V,W,Y		Bold: Predicted to Fold
Y489	K,R
P491	F,H,W,Y
Q493	F,K,Y
N501	F,H,R,W,Y
G502	E,F,H,I,K,L,M,P,Q,R,V,W,Y
Y505	A,C,D,E,G,H,I,K,L,M,N,P,Q,R,S,T,V,W
P507	F,H,W,Y
