# Supplementary material for: The effect of mutations on binding interactions between the SARS-CoV-2 receptor binding domain and neutralizing antibodies B38 and CB6
Source: Sci Rep. 2022 Nov 5;12:18819. doi: 10.1038/s41598-022-23482-5 (PMC9637166; doi:10.1038/s41598-022-23482-5)
Supplement: Supplementary file 2 — Supplementary Information 2. [file 41598_2022_23482_MOESM2_ESM.xlsx]

## Sheet: FoldX Raw Results
S-RBD-B38				S-RBD-CB6
Mutation	ddG_bind	ddG_fold		Mutation	ddG_bind	ddG_fold
DH1A	0.019486	0.178271		EH1A	-0.022299	0.08631
DH1C	0.014915	0.198351		EH1C	-0.014716	0.086374
DH1E	-0.001633	0.024143		EH1D	0.031849	-0.014472
DH1F	0.006415	0.330432		EH1F	-0.007047	0.216731
DH1G	0.02296	0.160739		EH1G	-0.012484	0.082449
DH1H	-0.002778	0.341292		EH1H	0.014072	0.229979
DH1I	0.008059	0.338381		EH1I	-0.000338	0.222785
DH1K	0.02364	0.016801		EH1K	-0.029025	-0.18271
DH1L	0.006715	0.187603		EH1L	-0.021871	0.019169
DH1M	-0.0056	-0.038578		EH1M	-0.036281	-0.302999
DH1N	-0.002909	0.111555		EH1N	0.008971	0.104898
DH1P	0.01723	0.3265		EH1P	0.013023	0.272793
DH1Q	-0.000912	0.028678		EH1Q	-0.011097	-0.024386
DH1R	0.010348	-0.128783		EH1R	-0.04687	-0.222078
DH1S	0.027851	0.172332		EH1S	-0.004974	0.085451
DH1T	0.026632	0.287296		EH1T	-0.002536	0.226772
DH1V	0.017231	0.389244		EH1V	0.000368	0.26654
DH1W	-0.060026	0.192958		EH1W	-0.044415	-0.261486
DH1Y	0.014134	0.435264		EH1Y	0.001986	0.254017
EH2A	-0.011189	0.341496		VH2A	0.042667	0.113254
EH2C	-0.005788	0.463343		VH2C	0.0164	0.039775
EH2D	-0.014647	0.27941		VH2D	0.076644	0.353812
EH2F	-0.000297	0.04121		VH2E	0.018284	-0.039102
EH2G	-0.011353	0.53093		VH2F	-0.096619	-0.25999
EH2H	0.003722	0.579348		VH2G	0.063607	0.390196
EH2I	-0.021036	0.381911		VH2H	-0.011566	0.276905
EH2K	-0.002413	0.170377		VH2I	-0.034694	-0.183329
EH2L	0.004548	0.195388		VH2K	-0.026514	-0.409897
EH2M	0.003366	0.149427		VH2L	-0.014045	-0.334252
EH2N	-0.004307	0.4839		VH2M	-0.064799	-0.408346
EH2P	-0.003399	0.494567		VH2N	0.034674	0.279591
EH2Q	0.004467	0.259962		VH2P	0.036912	1.25562
EH2R	-0.002306	0.0892		VH2Q	0.00032	-0.232597
EH2S	-0.014271	0.483824		VH2R	-0.043467	-0.510271
EH2T	-0.015459	0.548488		VH2S	0.048229	0.136587
EH2V	-0.00249	0.558887		VH2T	0.05373	0.10038
EH2W	-0.02952	0.397769		VH2W	-0.141421	0.001506
EH2Y	-0.004295	0.158447		VH2Y	-0.004371	-0.146182
VH3A	0.005494	0.727575		QH3A	0.009114	-0.153099
VH3C	0.004681	0.417319		QH3C	0.006757	-0.004021
VH3D	-0.004396	0.818872		QH3D	0.010492	0.643744
VH3E	-0.030572	0.196857		QH3E	0.001137	0.363887
VH3F	-0.006586	0.461481		QH3F	0.005987	-0.774512
VH3G	0.001458	1.38833		QH3G	0.009216	0.519424
VH3H	-0.009444	0.95179		QH3H	0.008228	0.356041
VH3I	-0.003395	-0.228311		QH3I	0.007203	-0.068138
VH3K	-0.003352	0.101581		QH3K	0.009254	-0.466664
VH3L	-0.014413	-0.235142		QH3L	0.008795	-0.968408
VH3M	-0.026251	-0.207814		QH3M	0.008627	-1.17352
VH3N	0.005134	0.861399		QH3N	0.00126	0.236679
VH3P	0.002592	0.363268		QH3P	-0.00474	2.24036
VH3Q	-0.004466	0.291236		QH3R	-0.001008	-0.397333
VH3R	-0.000607	0.425187		QH3S	0.010176	0.403224
VH3S	0.009191	1.32066		QH3T	0.013686	0.657021
VH3T	0.007319	0.522501		QH3V	0.011449	0.282796
VH3W	-0.00509	0.833518		QH3W	7.8e-05	-0.355982
VH3Y	0.006971	0.542278		QH3Y	0.005424	-0.495328
QH4A	-0.014491	0.180937		AH24C	-0.016002	0.138727
QH4C	-0.019647	0.173966		AH24D	0.004455	-0.075863
QH4D	-0.020353	0.642394		AH24E	-0.023704	-0.049137
QH4E	-0.023835	0.501628		AH24F	-0.011801	-0.048697
QH4F	-0.010756	-0.069946		AH24G	0.039621	0.059069
QH4G	-0.020102	0.322229		AH24H	-0.034166	0.417745
QH4H	-0.014284	0.507363		AH24I	0.002817	0.105465
QH4I	-0.020045	0.308208		AH24K	-0.02342	-0.211209
QH4K	0.012542	-0.189226		AH24L	-0.004221	-0.170718
QH4L	-0.021997	-0.020498		AH24M	-0.01392	-0.352424
QH4M	-0.030757	-0.263401		AH24N	-0.012261	0.142695
QH4N	-0.011638	0.434952		AH24P	0.00861	0.041774
QH4P	-0.017922	5.51309		AH24Q	-0.003844	-0.013434
QH4R	0.0079	-0.385039		AH24R	-0.024796	-0.081008
QH4S	-0.023155	0.104941		AH24S	-0.020948	0.073285
QH4T	-0.024809	0.364266		AH24T	-0.011097	0.528391
QH4V	-0.014367	0.484346		AH24V	-0.010011	0.348038
QH4W	-0.021185	0.159215		AH24W	0.007438	0.160905
QH4Y	-0.005792	0.033373		AH24Y	0.009937	0.040834
AH25C	-0.020259	1.11691		SH25A	0.05244	0.089172
AH25D	-0.062706	6.14373		SH25C	-0.041081	0.044652
AH25E	-0.095716	8.82787		SH25D	0.010985	-0.183814
AH25F	0.019396	8.40603		SH25E	-0.093149	-0.267863
AH25G	0.002737	1.22726		SH25F	-0.036834	-0.328736
AH25H	-0.015021	13.8503		SH25G	0.113714	0.012118
AH25I	0.012455	5.23583		SH25H	0.058169	0.092515
AH25K	0.013138	9.16136		SH25I	-0.169711	0.496871
AH25L	0.001832	4.38804		SH25K	-0.033677	-0.288209
AH25M	-0.014079	4.35769		SH25L	-0.156064	-0.308976
AH25N	-0.044825	5.35738		SH25M	-0.208024	-0.314929
AH25P	-0.006127	3.52435		SH25N	-0.094993	-0.075807
AH25Q	-0.068976	8.13209		SH25P	-0.105719	1.17657
AH25R	0.032167	12.1999		SH25Q	-0.091259	-0.200205
AH25S	-0.092978	0.802066		SH25R	0.042696	-0.350987
AH25T	-0.076408	2.31833		SH25T	-0.019018	0.301277
AH25V	0.022045	2.24516		SH25V	-0.077917	0.4706
AH25W	0.079902	12.1662		SH25W	0.011707	-0.2182
AH25Y	0.050458	11.2064		SH25Y	-0.009748	-0.261806
SH26A	0.020952	0.416753		GH26A	0.879616	1.06207
SH26C	-0.00198	0.218556		GH26C	1.32952	1.37221
SH26D	0.019524	1.02258		GH26D	2.6077	1.44875
SH26E	-0.026265	0.461249		GH26E	2.34078	1.5449
SH26F	-0.059847	-0.32161		GH26F	2.93993	1.74235
SH26G	0.018995	1.04282		GH26H	3.36111	2.62747
SH26H	-0.018506	0.319089		GH26I	3.60494	2.47039
SH26I	-0.037634	0.315175		GH26K	2.45477	1.40403
SH26K	-0.002604	-0.43602		GH26L	2.90274	1.18742
SH26L	-0.039347	-0.292028		GH26M	1.881	0.952025
SH26M	-0.060566	-0.474616		GH26N	2.64655	1.49281
SH26N	0.010983	0.28342		GH26P	1.03625	3.67168
SH26P	-0.05514	4.15251		GH26Q	2.53314	1.40766
SH26Q	-0.025409	-0.141433		GH26R	2.7273	1.3706
SH26R	-0.001899	-0.529116		GH26S	1.54449	1.42514
SH26T	0.010854	0.48095		GH26T	2.66251	2.18423
SH26V	-0.023902	0.518365		GH26V	2.71023	2.23216
SH26W	-0.065692	-0.168608		GH26W	4.18765	2.2294
SH26Y	-0.050109	-0.326012		GH26Y	3.15476	2.21994
GH27A	-0.159535	5.94897		FH27A	0.704016	2.10777
GH27C	-0.297584	8.7796		FH27C	0.639397	2.10075
GH27D	-0.165355	12.1792		FH27D	0.786276	2.50194
GH27E	-0.50864	12.679		FH27E	0.606171	2.41549
GH27F	-0.676667	16.8541		FH27G	0.782585	2.65676
GH27H	-0.360428	17.6259		FH27H	0.45673	2.3765
GH27I	-0.494802	18.4657		FH27I	0.5759	1.85433
GH27K	-0.548292	11.5706		FH27K	0.524917	1.9755
GH27L	-0.713681	14.2958		FH27L	0.387639	0.997956
GH27M	-0.942782	11.2237		FH27M	0.219606	0.531821
GH27N	-0.189757	11.7855		FH27N	0.696451	2.26956
GH27P	-0.237975	16.0476		FH27P	0.3418	3.65832
GH27Q	-0.345601	12.4992		FH27Q	0.666006	2.23097
GH27R	-0.376087	11.894		FH27R	0.497084	2.06474
GH27S	-0.108984	8.79764		FH27S	0.707481	2.45915
GH27T	-0.143293	15.0201		FH27T	0.622122	2.35733
GH27V	-0.335601	16.1137		FH27V	0.515555	2.14174
GH27W	-0.85284	18.4502		FH27W	0.086542	1.2786
GH27Y	-0.594348	16.8111		FH27Y	0.033822	0.704057
FH28A	0.259878	4.12977		TH28A	0.0234	-0.261385
FH28C	0.392589	3.75931		TH28C	0.009057	-0.058663
FH28D	-0.063586	3.92174		TH28D	0.018447	-0.592451
FH28E	-0.426398	3.68358		TH28E	-0.019645	-0.569984
FH28G	0.515145	4.87396		TH28F	-0.024684	-0.114947
FH28H	-0.03551	3.81562		TH28G	0.038717	0.053529
FH28I	0.924789	2.58486		TH28H	-0.016961	0.310851
FH28K	0.159509	3.9721		TH28I	-0.015286	-0.091261
FH28L	-0.118796	2.43527		TH28K	-0.042895	-0.370201
FH28M	-0.00701	1.19153		TH28L	-0.036198	-0.41722
FH28N	0.198843	4.52623		TH28M	-0.054862	-0.519404
FH28P	-0.231015	6.56582		TH28N	-0.005154	-0.226672
FH28Q	0.161899	3.86754		TH28P	0.164476	-0.201058
FH28R	0.235981	4.16375		TH28Q	-0.03097	-0.308722
FH28S	0.540308	4.11658		TH28R	-0.064472	-0.291744
FH28T	0.651092	3.87377		TH28S	0.020497	-0.224312
FH28V	0.345666	3.30186		TH28V	-0.006723	-0.016046
FH28W	-0.002678	3.21965		TH28W	-0.037433	0.344519
FH28Y	0.003718	2.38879		TH28Y	-0.024601	0.018953
IH29A	0.474847	0.766057		VH29A	0.011749	0.990426
IH29C	0.397576	0.70584		VH29C	0.010816	0.925793
IH29D	0.183102	-0.122799		VH29D	-0.005072	1.95943
IH29E	0.18499	-0.106473		VH29E	-0.019058	2.19614
IH29F	0.421938	0.220937		VH29F	-0.002828	2.86044
IH29G	0.588628	1.01866		VH29G	0.013004	1.66463
IH29H	0.471223	0.728032		VH29H	-0.0013	3.26978
IH29K	0.293014	0.189988		VH29I	-0.003158	0.2434
IH29L	0.039192	-0.015343		VH29K	-0.000944	2.04991
IH29M	-0.080502	0.070675		VH29L	0.006324	0.215651
IH29N	0.405034	0.263641		VH29M	0.001728	0.507943
IH29P	2.9165	0.082296		VH29N	0.009748	1.43911
IH29Q	0.371454	0.354184		VH29P	0.007743	1.10004
IH29R	0.471579	0.400803		VH29Q	-0.003293	1.92911
IH29S	0.62225	0.946129		VH29R	0.004101	2.91434
IH29T	0.69312	0.467918		VH29S	0.006561	1.62971
IH29V	0.33838	0.383356		VH29T	-0.006573	1.22848
IH29W	0.519576	0.383329		VH29W	-0.005369	5.25737
IH29Y	0.428036	0.344305		VH29Y	0.000413	3.62197
VH30A	0.03447	1.70914		SH30A	-0.007597	-0.017609
VH30C	-0.007267	1.79956		SH30C	-0.004143	0.233518
VH30D	-0.079206	3.78522		SH30D	-0.004919	-0.042288
VH30E	-0.175561	4.51988		SH30E	-0.00204	-0.268674
VH30F	0.013165	6.28645		SH30F	0.002817	-0.129642
VH30G	0.01741	3.3112		SH30G	-0.004452	0.114992
VH30H	0.009168	7.54752		SH30H	0.001223	0.218133
VH30I	-0.012271	-0.343145		SH30I	0.012573	0.22383
VH30K	0.023659	5.66405		SH30K	0.00181	-0.341203
VH30L	0.014504	0.321549		SH30L	-0.003475	-0.131812
VH30M	0.029582	0.89389		SH30M	0.002056	-0.138146
VH30N	-0.026892	3.08081		SH30N	-0.008134	0.010103
VH30P	-0.063966	0.742352		SH30P	0.010175	1.23873
VH30Q	-0.100803	3.66374		SH30Q	-0.009614	-0.025744
VH30R	0.013271	9.52218		SH30R	-0.002464	-0.151755
VH30S	0.011227	3.13666		SH30T	0.003687	0.428546
VH30T	-0.03256	2.45227		SH30V	0.00164	0.391519
VH30W	-0.015396	12.4016		SH30W	-0.000465	0.07707
VH30Y	0.004755	9.68694		SH30Y	0.014946	-0.052211
SH31A	0.02214	-0.35659		SH31A	0.077665	0.115786
SH31C	0.003152	-0.206582		SH31C	0.007914	0.068783
SH31D	-0.217076	0.294253		SH31D	0.052862	-0.199675
SH31E	-0.118259	-0.201625		SH31E	0.006987	-0.309857
SH31F	-0.018132	0.584378		SH31F	0.0147	-0.26476
SH31G	-0.004288	0.330188		SH31G	0.085585	0.144242
SH31H	0.022109	1.57038		SH31H	0.053918	0.056775
SH31I	-0.011256	-0.941921		SH31I	-0.010512	0.17771
SH31K	0.019491	-0.085883		SH31K	0.001736	-0.405763
SH31L	-0.00401	-0.684782		SH31L	-0.007454	-0.236176
SH31M	-0.022118	-1.016		SH31M	-0.105595	-0.140876
SH31N	-0.054271	0.377102		SH31N	0.042916	-0.08477
SH31P	0.017976	-0.749074		SH31P	0.113362	1.08301
SH31Q	-0.037857	0.052091		SH31Q	0.016379	-0.205958
SH31R	0.083603	0.26283		SH31R	-0.02127	-0.284786
SH31T	-0.015182	0.063571		SH31T	-0.004104	0.209986
SH31V	0.000681	-0.567775		SH31V	0.006119	0.382015
SH31W	-0.0598	1.19065		SH31W	0.000207	-0.054492
SH31Y	-0.017146	0.588904		SH31Y	0.034079	-0.211113
SH32A	-0.254409	0.03631		NH32A	0.068257	0.43511
SH32C	-0.359422	-0.05047		NH32C	0.031208	0.287295
SH32D	-0.14162	-0.343045		NH32D	-0.011328	0.683919
SH32E	-0.059798	-0.457548		NH32E	-0.031323	0.665437
SH32F	-0.787483	-0.576323		NH32F	0.00583	-0.733883
SH32G	0.173484	0.253189		NH32G	0.077746	0.955008
SH32H	-0.100714	0.051737		NH32H	-0.002724	0.387914
SH32I	-0.377229	0.073472		NH32I	-0.003013	1.0017
SH32K	-0.245652	-0.576555		NH32K	0.013002	-0.07077
SH32L	-1.11186	-0.616626		NH32L	-0.004235	-0.47847
SH32M	-1.26543	-0.573745		NH32M	-0.035159	-0.670505
SH32N	-0.188719	-0.141339		NH32P	0.067536	2.55813
SH32P	-0.241346	2.37431		NH32Q	0.001752	0.312526
SH32Q	-0.176169	-0.334036		NH32R	0.005178	0.198056
SH32R	-0.127371	-0.453657		NH32S	0.057818	0.362435
SH32T	-0.130723	0.523466		NH32T	0.036025	0.957912
SH32V	-0.575903	0.481239		NH32V	0.035825	0.743648
SH32W	-0.737243	-0.251037		NH32W	0.039561	0.095547
SH32Y	-0.38962	-0.51401		NH32Y	0.005318	-0.410703
NH33A	0.972277	0.567661		YH33A	0.363315	0.994906
NH33C	0.593893	0.383477		YH33C	0.324545	1.06626
NH33D	0.386332	0.775259		YH33D	0.335471	1.48129
NH33E	-0.130008	0.419692		YH33E	0.317439	0.883382
NH33F	8.3862	-0.454418		YH33F	0.082217	0.008631
NH33G	1.05077	1.69497		YH33G	0.363867	2.1357
NH33H	6.19843	0.382041		YH33H	0.224886	1.15477
NH33I	0.673613	0.104729		YH33I	0.200969	0.490918
NH33K	3.16033	-0.22403		YH33K	0.166597	0.451377
NH33L	0.736889	-0.439971		YH33L	0.18788	-0.05558
NH33M	0.327057	-0.787105		YH33M	0.069237	-0.285088
NH33P	1.30242	3.83468		YH33N	0.29303	1.29844
NH33Q	1.42463	0.343151		YH33P	0.569075	0.190945
NH33R	4.77399	0.359275		YH33Q	0.20602	0.829096
NH33S	0.855747	0.815127		YH33R	-0.032412	0.61878
NH33T	0.53316	0.239024		YH33S	0.340518	1.45982
NH33V	0.624943	-0.380763		YH33T	0.355318	1.52714
NH33W	16.0205	1.2323		YH33V	0.305868	0.807181
NH33Y	12.0295	-0.208103		YH33W	-0.038168	0.030501
YH34A	2.89232	0.905675		MH34A	0.012946	2.40537
YH34C	2.91231	1.13293		MH34C	0.008903	2.04394
YH34D	2.60568	1.32218		MH34D	0.007854	3.46871
YH34E	2.28484	0.659294		MH34E	0.004199	2.24544
YH34F	0.952502	-0.060212		MH34F	-0.002887	3.24481
YH34G	2.98882	1.90809		MH34G	0.012995	3.42368
YH34H	2.15604	1.24671		MH34H	0.000833	3.73105
YH34I	2.09828	0.696513		MH34I	-0.004097	0.943803
YH34K	2.74721	0.285853		MH34K	-0.002486	2.18235
YH34L	2.0665	-0.141422		MH34L	-0.001873	0.184064
YH34M	1.5801	-0.230469		MH34N	-0.002409	2.84178
YH34N	2.68512	1.09079		MH34P	-0.015184	1.74
YH34P	2.37158	-0.491675		MH34Q	-0.002505	2.09421
YH34Q	2.70897	0.795755		MH34R	-0.001399	3.05265
YH34R	2.44706	0.257845		MH34S	0.009819	2.9884
YH34S	2.91046	1.46056		MH34T	0.001791	2.2081
YH34T	2.91195	1.46256		MH34V	0.002247	1.35105
YH34V	2.54053	0.911633		MH34W	0.000706	5.02514
YH34W	2.61996	0.471263		MH34Y	0.005872	5.04239
MH35A	-0.102453	2.94967		VH50A	0.020976	1.52576
MH35C	-0.048446	2.07288		VH50C	0.00581	0.960207
MH35D	-0.116289	4.03247		VH50D	0.049644	2.12617
MH35E	-0.120416	3.96074		VH50E	0.059677	1.26087
MH35F	-0.041358	2.66756		VH50F	0.008906	1.99439
MH35G	-0.076133	3.58699		VH50G	0.007361	2.47366
MH35H	-0.028422	2.94662		VH50H	-0.026226	2.67728
MH35I	-0.052957	1.44533		VH50I	0.003081	-0.256474
MH35K	-0.096707	2.87107		VH50K	-0.046135	0.528504
MH35L	-0.035317	0.104229		VH50L	-0.013565	-0.025609
MH35N	-0.142737	2.13691		VH50M	-0.041991	-0.354232
MH35P	-0.104147	5.17706		VH50N	-0.01955	1.75034
MH35Q	-0.144307	2.73468		VH50P	0.026548	2.57363
MH35R	-0.014144	4.50933		VH50Q	-0.012001	1.05207
MH35S	-0.073823	2.36589		VH50R	-0.088057	0.877905
MH35T	-0.098071	2.93042		VH50S	0.01094	1.63745
MH35V	-0.103459	1.97402		VH50T	-0.002519	1.0163
MH35W	-0.055072	8.34943		VH50W	-0.004234	2.62291
MH35Y	-0.010085	6.24221		VH50Y	-0.019506	2.18411
VH51A	0.084352	0.829031		IH51A	0.016865	1.69261
VH51C	0.094032	0.692543		IH51C	0.015075	1.31435
VH51D	-0.11237	1.64292		IH51D	0.034033	1.87175
VH51E	-0.167372	0.241736		IH51E	0.023016	1.61443
VH51F	0.371509	0.423558		IH51F	0.004367	0.355698
VH51G	0.109836	1.67338		IH51G	0.017101	2.55504
VH51H	0.108368	1.49782		IH51H	0.014833	1.78549
VH51I	-0.012829	-0.267597		IH51K	-0.030655	1.09879
VH51K	0.302674	0.045601		IH51L	0.018051	0.020467
VH51L	0.0613	-0.294105		IH51M	0.016115	-0.152083
VH51M	0.006714	-0.449117		IH51N	0.011356	1.70975
VH51N	0.070501	1.29188		IH51P	0.010759	3.49223
VH51P	0.071967	0.101749		IH51Q	0.002655	1.25088
VH51Q	0.058949	0.466091		IH51R	-0.065134	1.08325
VH51R	0.3185	0.283023		IH51S	0.009417	2.09146
VH51S	0.111095	1.38596		IH51T	0.004723	1.58951
VH51T	0.029019	1.09624		IH51V	-0.000836	0.585213
VH51W	0.687349	1.16795		IH51W	-0.004757	1.1886
VH51Y	0.269924	0.913314		IH51Y	-0.003088	0.847905
IH52A	0.00188	3.14699		YH52A	0.184481	1.66593
IH52C	-0.050743	2.53015		YH52C	0.154067	1.52609
IH52D	0.019782	3.89887		YH52D	0.225415	1.65272
IH52E	-0.020801	3.71821		YH52E	0.263937	1.42866
IH52F	-0.015685	3.19576		YH52F	0.067804	0.13259
IH52G	-0.016337	4.37006		YH52G	0.183659	2.07856
IH52H	-0.016946	3.60873		YH52H	0.182485	1.41062
IH52K	-0.065402	2.95864		YH52I	0.073931	1.44135
IH52L	-0.016208	-0.099161		YH52K	0.121311	1.14767
IH52M	-0.02286	-0.064688		YH52L	0.057111	0.812399
IH52N	-0.020349	3.03248		YH52M	0.088055	0.275263
IH52P	-0.041628	6.26763		YH52N	0.136424	1.52938
IH52Q	-0.026538	2.82097		YH52P	0.173655	1.5534
IH52R	-0.086127	4.95343		YH52Q	0.14404	1.35439
IH52S	-0.017874	3.81635		YH52R	0.010508	1.37484
IH52T	-0.007333	2.75744		YH52S	0.166808	1.72092
IH52V	0.008085	0.988722		YH52T	0.173415	1.85096
IH52W	0.01744	7.31705		YH52V	0.126931	1.71614
IH52Y	-0.000127	5.61947		YH52W	0.1058	0.809499
YH53A	1.17787	1.6003		SH53A	-0.005861	-0.187122
YH53C	1.06807	1.68241		SH53C	0.000914	-0.01459
YH53D	0.815272	1.47222		SH53D	0.124897	-0.345511
YH53E	0.876923	1.34198		SH53E	0.220684	-0.785498
YH53F	0.128609	-0.220502		SH53F	1.21492	-0.475916
YH53G	1.4626	2.30527		SH53G	0.00604	0.145139
YH53H	1.01502	1.41128		SH53H	0.812853	0.095465
YH53I	1.62969	1.34559		SH53I	0.311327	-0.128938
YH53K	1.48191	0.95105		SH53K	0.35185	-0.542804
YH53L	0.454259	0.471578		SH53L	0.282039	-0.602029
YH53M	-0.097022	0.210558		SH53M	0.125536	-0.735791
YH53N	1.09901	1.61819		SH53N	0.083193	-0.045767
YH53P	1.3237	0.838054		SH53P	0.067678	-1.00886
YH53Q	0.93507	1.47961		SH53Q	0.187867	-0.412957
YH53R	1.6621	1.45014		SH53R	0.338782	-0.642265
YH53S	0.912506	2.02198		SH53T	0.007096	0.168488
YH53T	0.868878	2.2395		SH53V	0.136392	0.107059
YH53V	1.29768	1.70085		SH53W	1.52903	-0.352571
YH53W	2.10306	0.970103		SH53Y	1.59776	-0.36528
SH54A	0.647524	-0.527678		GH54A	0.001791	1.26219
SH54C	0.752019	-0.200436		GH54C	0.024392	1.42571
SH54D	1.54755	0.143063		GH54D	0.151796	0.348368
SH54E	3.72259	-0.430005		GH54E	0.087314	0.687606
SH54F	6.79795	0.306146		GH54F	-0.038691	1.2041
SH54G	1.39129	0.062122		GH54H	0.048905	1.4171
SH54H	7.59797	0.718018		GH54I	-0.050042	1.8592
SH54I	3.86597	0.821857		GH54K	-0.029356	1.00806
SH54K	5.07752	-0.753773		GH54L	-0.035589	1.27461
SH54L	4.32293	-0.276435		GH54M	-0.114875	1.11328
SH54M	2.46281	-0.808677		GH54N	0.047411	0.983469
SH54N	3.17846	0.194685		GH54P	0.006016	3.14095
SH54P	2.33534	0.074087		GH54Q	-0.020579	1.22131
SH54Q	4.80917	-0.353523		GH54R	-0.04821	0.803284
SH54R	6.14239	-0.493568		GH54S	0.028672	1.08732
SH54T	0.501545	0.536298		GH54T	0.028978	1.64217
SH54V	1.56699	0.515932		GH54V	-0.006471	2.0267
SH54W	11.3067	0.595069		GH54W	-0.043717	1.23153
SH54Y	8.2529	0.272529		GH54Y	-0.036623	1.20333
GH55A	0.870706	1.8295		GH55A	0.010927	2.35622
GH55C	1.87693	2.06892		GH55C	-0.002222	3.07437
GH55D	4.35195	1.41195		GH55D	0.0811	2.0013
GH55E	4.53948	1.77121		GH55E	0.02271	2.40839
GH55F	8.36832	1.95803		GH55F	-0.172287	2.86903
GH55H	10.4396	2.10968		GH55H	-0.089919	3.07857
GH55I	6.59384	2.70653		GH55I	-0.055643	3.89247
GH55K	3.76478	1.68776		GH55K	-0.108669	2.22834
GH55L	5.46843	1.93742		GH55L	-0.085136	2.99517
GH55M	2.69868	1.84996		GH55M	-0.139137	2.75427
GH55N	3.09675	1.57332		GH55N	0.000538	2.418
GH55P	7.415	4.45334		GH55P	-0.020285	4.64174
GH55Q	3.93504	1.82191		GH55Q	-0.030089	2.92024
GH55R	4.2631	1.5969		GH55R	-0.171368	2.26557
GH55S	1.97675	1.76911		GH55S	-0.006476	2.74617
GH55T	4.17825	2.51718		GH55T	-0.013626	3.842
GH55V	4.30708	2.73652		GH55V	-0.017416	4.02478
GH55W	10.1911	2.10737		GH55W	-0.180312	2.93235
GH55Y	8.62421	2.00751		GH55Y	-0.23667	2.98973
GH56A	0.072398	1.2249		SH56A	0.385716	0.110119
GH56C	0.044535	1.35682		SH56C	0.305007	0.187333
GH56D	0.091937	0.551316		SH56D	0.915134	-0.718752
GH56E	0.098722	0.834442		SH56E	0.705804	-0.63795
GH56F	0.094172	1.18482		SH56F	0.1186	-0.200973
GH56H	0.15879	1.43424		SH56G	0.398606	0.216243
GH56I	0.144043	1.86981		SH56H	0.434659	0.108271
GH56K	-0.025529	1.16274		SH56I	0.162785	0.30015
GH56L	0.112638	1.191		SH56K	0.144673	-0.016906
GH56M	0.065296	1.0214		SH56L	0.130518	-0.002331
GH56N	0.093639	1.05842		SH56M	0.038085	-0.058325
GH56P	0.240075	2.41155		SH56N	0.269173	0.027839
GH56Q	-0.020154	1.20814		SH56P	0.364713	-0.152666
GH56R	-0.050984	1.19818		SH56Q	0.236394	-0.130141
GH56S	-0.026678	1.19713		SH56R	0.041476	-0.048555
GH56T	0.091453	1.94101		SH56T	0.039581	0.147134
GH56V	0.11097	2.18611		SH56V	0.265977	0.349068
GH56W	0.049017	1.47067		SH56W	0.434627	-0.028201
GH56Y	0.119438	1.34901		SH56Y	0.190875	-0.073172
SH57A	0.309123	-0.159248		TH57A	0.125552	-0.216753
SH57C	0.216152	-0.051214		TH57C	-0.046277	-0.306002
SH57D	2.16037	-0.368614		TH57D	0.163906	0.054783
SH57E	1.15106	-0.459935		TH57E	0.085924	-0.577262
SH57F	0.995518	-0.306738		TH57F	-0.048917	-0.299827
SH57G	0.513487	0.13851		TH57G	0.188702	0.340533
SH57H	1.16004	0.277091		TH57H	-0.117082	0.227575
SH57I	0.098465	0.403832		TH57I	-0.027054	-0.856189
SH57K	-0.428058	-0.039797		TH57K	-0.167852	-0.464336
SH57L	-0.012158	-0.451528		TH57L	-0.033891	-1.09267
SH57M	-0.402773	-0.777388		TH57M	-0.12779	-1.32512
SH57N	0.555447	-0.171813		TH57N	-0.154071	0.18162
SH57P	0.189548	-0.844108		TH57P	0.031416	-0.47046
SH57Q	0.152143	-0.187117		TH57Q	-0.101523	-0.525509
SH57R	-0.712484	0.123581		TH57R	-0.299562	-0.311549
SH57T	0.183273	0.682362		TH57S	-0.021991	0.16711
SH57V	0.202441	0.704564		TH57V	0.047956	-0.416429
SH57W	1.65217	-0.0571		TH57W	-0.104731	-0.247195
SH57Y	1.46291	-0.12956		TH57Y	-0.03182	-0.084656
TH58A	0.022725	-0.46633		FH58A	1.13917	1.36039
TH58C	0.01598	-0.354259		FH58C	1.05664	1.35013
TH58D	0.151282	-0.738817		FH58D	2.39576	1.56949
TH58E	0.094103	-0.702317		FH58E	1.84425	1.23498
TH58F	-0.005544	-0.700916		FH58G	1.38008	1.89827
TH58G	0.068954	-0.46652		FH58H	0.796307	1.6109
TH58H	0.041105	-0.378457		FH58I	0.701783	0.829945
TH58I	0.002598	-0.345157		FH58K	0.611157	1.30035
TH58K	-0.024597	-0.699247		FH58L	0.43991	0.630426
TH58L	0.017206	-0.698511		FH58M	0.319633	0.219801
TH58M	0.048797	-1.0883		FH58N	1.24599	1.59096
TH58N	0.045909	-0.652022		FH58P	1.01578	1.04769
TH58P	-0.02362	0.398089		FH58Q	1.05432	1.50698
TH58Q	-0.004605	-0.702083		FH58R	0.608557	1.49918
TH58R	-0.048343	-0.66009		FH58S	1.49278	1.7599
TH58S	0.014054	-0.452495		FH58T	1.43001	1.61456
TH58V	-0.00423	0.088381		FH58V	0.843443	1.28364
TH58W	0.031424	-0.44431		FH58W	0.556251	0.478176
TH58Y	0.01188	-0.63602		FH58Y	0.351736	0.370275
YH59A	0.686608	2.94387		YH59A	0.178272	1.39993
YH59C	0.631494	3.02327		YH59C	0.138126	1.27162
YH59D	0.695874	3.65145		YH59D	0.234593	1.8479
YH59E	0.657985	3.4187		YH59E	0.171769	1.39461
YH59F	0.252088	0.568697		YH59F	0.041002	0.235869
YH59G	0.666199	3.78894		YH59G	0.192847	2.11192
YH59H	0.642213	2.84924		YH59H	0.034218	1.43819
YH59I	0.624383	2.76329		YH59I	0.099476	1.05337
YH59K	0.616674	3.05736		YH59K	-0.022371	0.909512
YH59L	0.587478	1.58766		YH59L	0.064461	0.275076
YH59M	0.531251	1.12912		YH59M	0.042074	0.209974
YH59N	0.693517	3.33715		YH59N	0.050953	1.53644
YH59P	0.607467	3.31266		YH59P	-0.006824	2.00907
YH59Q	0.61741	3.15265		YH59Q	0.012937	1.16567
YH59R	0.33575	3.51		YH59R	-0.084239	1.15248
YH59S	0.649277	3.68574		YH59S	0.129222	1.72033
YH59T	0.661612	3.51588		YH59T	0.094076	1.53965
YH59V	0.680271	2.75635		YH59V	0.110091	1.22197
YH59W	0.245062	1.88177		YH59W	0.022189	0.779326
YH60A	0.130614	0.907633		AH60C	-0.01321	0.207309
YH60C	0.067825	0.909749		AH60D	0.553873	0.894677
YH60D	0.082928	0.341731		AH60E	0.392248	0.407839
YH60E	0.058124	0.313538		AH60F	0.000505	1.18616
YH60F	-0.003244	-0.011652		AH60G	0.050657	0.77208
YH60G	0.175163	0.893908		AH60H	-0.022819	2.63039
YH60H	0.020491	0.522014		AH60I	0.033061	0.419423
YH60I	0.021304	0.746855		AH60K	-0.016168	0.670723
YH60K	0.018744	0.260582		AH60L	-0.001146	-0.553698
YH60L	0.021196	0.360832		AH60M	0.005983	-1.18366
YH60M	0.004649	0.785357		AH60N	-0.099141	0.948367
YH60N	0.050597	0.537334		AH60P	-0.075306	-0.763867
YH60P	0.009442	0.614868		AH60Q	-0.054401	0.481222
YH60Q	0.060361	0.443774		AH60R	-0.140122	1.30431
YH60R	0.00973	0.251381		AH60S	-0.117899	0.416587
YH60S	0.083252	0.698759		AH60T	-0.103984	0.865039
YH60T	0.087752	0.657675		AH60V	0.04971	0.546297
YH60V	0.051465	0.666574		AH60W	0.061021	2.68635
YH60W	0.004782	0.41249		AH60Y	-0.008631	1.91785
NH74A	0.006862	-0.063985		DH61A	-0.053708	0.162559
NH74C	-0.036187	0.155393		DH61C	-0.030821	0.504123
NH74D	-0.021156	-0.372623		DH61E	0.079969	-0.178433
NH74E	-0.041863	-0.589568		DH61F	-0.299615	-0.089145
NH74F	0.005421	-0.317204		DH61G	-0.003198	0.486166
NH74G	0.002348	0.094915		DH61H	-0.161466	0.611561
NH74H	-0.029881	0.300186		DH61I	-0.114684	0.298451
NH74I	-0.051415	-0.247927		DH61K	-0.286168	0.070131
NH74K	-0.077662	-0.314804		DH61L	-0.168108	-0.064142
NH74L	-0.019989	-0.715737		DH61M	-0.235896	-0.144742
NH74M	-0.008869	-0.829299		DH61N	-0.288114	0.179292
NH74P	-0.02306	-1.21355		DH61P	0.25241	-1.10687
NH74Q	-0.088482	-0.274689		DH61Q	-0.259151	0.017362
NH74R	0.016807	-0.163547		DH61R	-0.445494	0.098481
NH74S	-0.025369	0.159377		DH61S	-0.142594	0.319298
NH74T	-0.003008	0.173692		DH61T	-0.044219	0.482945
NH74V	-0.026617	0.183404		DH61V	0.008339	0.504027
NH74W	0.028794	0.036651		DH61W	-0.265974	-0.049481
NH74Y	0.01108	-0.231927		DH61Y	-0.282605	-0.004171
RH98A	2.69913	2.06227		KH64A	0.255295	0.339625
RH98C	2.71042	2.05812		KH64C	0.2411	0.570223
RH98D	2.92075	2.98118		KH64D	0.404222	0.151452
RH98E	2.80507	2.91136		KH64E	0.350235	0.245382
RH98F	3.38557	5.88833		KH64F	0.239587	0.049944
RH98G	2.73102	3.48561		KH64G	0.254696	1.05573
RH98H	2.95111	5.47187		KH64H	0.230972	0.596224
RH98I	2.57191	0.987234		KH64I	0.211865	0.534912
RH98K	1.03667	1.37042		KH64L	0.215583	-0.089639
RH98L	2.46443	-0.527725		KH64M	0.21253	-0.060705
RH98M	1.94021	-0.455724		KH64N	0.241437	0.441996
RH98N	2.69075	2.06837		KH64P	0.294037	4.14332
RH98P	2.62638	2.83613		KH64Q	0.244218	0.327671
RH98Q	2.51908	1.63801		KH64R	-0.155961	-0.100617
RH98S	2.59293	2.95767		KH64S	0.202653	0.701924
RH98T	2.58468	2.30014		KH64T	0.170462	1.02543
RH98V	2.63097	1.30194		KH64V	0.253264	0.784517
RH98W	3.82384	7.34017		KH64W	0.192341	0.199143
RH98Y	4.44737	7.87285		KH64Y	0.219987	0.159897
EH99A	0.238285	0.082238		GH65A	0.02641	2.00989
EH99C	0.237272	-0.00609		GH65C	0.011327	2.01632
EH99D	0.012478	0.298575		GH65D	0.117289	1.70057
EH99F	0.130149	-1.39197		GH65E	0.135393	1.92368
EH99G	0.294038	0.803237		GH65F	0.00471	2.10988
EH99H	0.221643	-0.083144		GH65H	-0.007513	2.10658
EH99I	0.196511	0.948513		GH65I	0.032719	3.64494
EH99K	0.570515	-0.649555		GH65K	-0.043934	1.83263
EH99L	0.107247	-1.0648		GH65L	0.033701	2.00963
EH99M	0.135085	-1.20358		GH65M	0.01668	1.93955
EH99N	0.24936	-0.218187		GH65N	0.015097	1.56137
EH99P	0.319044	8.95579		GH65P	0.099914	5.84689
EH99Q	0.180885	-0.060028		GH65Q	0.032943	1.94041
EH99R	0.640313	-0.454775		GH65R	-0.095644	1.80402
EH99S	0.237887	0.386162		GH65S	0.031285	1.94713
EH99T	0.215417	1.51555		GH65T	0.018482	2.52608
EH99V	0.195804	0.7329		GH65V	0.026316	3.41252
EH99W	-0.399844	-1.07089		GH65W	-0.018427	2.31098
EH99Y	0.410247	-1.17356		GH65Y	-0.009976	2.16463
AH100C	-0.052613	0.411963		NH73A	0.008142	0.35793
AH100D	0.44583	-0.143111		NH73C	0.00813	0.415642
AH100E	0.510284	-0.191055		NH73D	0.010249	0.105699
AH100F	1.39998	0.282338		NH73E	0.009421	0.258095
AH100G	0.553229	1.07658		NH73F	0.006631	-0.143877
AH100H	1.76293	0.652539		NH73G	0.00779	0.39553
AH100I	1.11072	0.519755		NH73H	0.007579	0.373318
AH100K	0.873799	0.025656		NH73I	0.008259	0.302804
AH100L	1.18601	0.075585		NH73K	0.001919	-0.049438
AH100M	-0.083143	-0.190027		NH73L	0.008259	-0.052465
AH100N	0.425494	0.425191		NH73M	0.007227	-0.173017
AH100P	0.234997	2.65379		NH73P	0.008055	0.885652
AH100Q	0.648001	-0.042399		NH73Q	-0.003533	0.229353
AH100R	1.33135	0.376579		NH73R	0.008174	-0.047461
AH100S	0.065583	0.312133		NH73S	0.008333	0.439683
AH100T	0.438056	0.910965		NH73T	0.008221	0.573398
AH100V	0.286124	0.504862		NH73V	0.008338	0.574418
AH100W	2.49288	1.19872		NH73W	0.007947	0.207773
AH100Y	1.95779	0.502124		NH73Y	0.006474	0.02826
YH101A	1.70419	0.309199		NH76A	0.001649	0.604078
YH101C	1.59696	0.537806		NH76C	-0.000224	0.610459
YH101D	1.86907	0.256455		NH76D	-0.000455	0.198715
YH101E	1.74085	0.315338		NH76E	-0.000402	0.535706
YH101F	0.344139	-0.043668		NH76F	-0.00081	0.447316
YH101G	1.99468	0.426382		NH76G	-0.004613	-0.213992
YH101H	1.5479	0.087408		NH76H	-0.000268	0.494724
YH101I	1.13769	0.671525		NH76I	1.8e-05	2.11958
YH101K	1.4094	-0.267471		NH76K	-0.000485	0.001469
YH101L	0.861003	0.128108		NH76L	-0.004726	0.560987
YH101M	0.553623	0.145092		NH76M	-0.000988	0.506551
YH101N	1.72807	0.038925		NH76P	-0.004649	4.41588
YH101P	1.55537	1.90827		NH76Q	-0.003138	0.192467
YH101Q	1.58642	0.022607		NH76R	0.000611	-0.097311
YH101R	1.29916	-0.345487		NH76S	0.001233	0.356715
YH101S	1.76585	0.469883		NH76T	0.001597	1.25846
YH101T	1.55571	0.841682		NH76V	0.001184	1.85354
YH101V	1.52814	0.593145		NH76W	-0.006464	0.720278
YH101W	0.307747	0.103807		NH76Y	-0.001239	0.489626
GH102A	0.00741	2.85644		RH97A	0.103743	1.14619
GH102C	0.006494	3.46844		RH97C	0.078963	1.08427
GH102D	-0.091162	3.05543		RH97D	0.121256	3.7698
GH102E	-0.105469	3.3871		RH97E	0.127568	2.74828
GH102F	0.000985	3.31621		RH97F	0.036301	4.97008
GH102H	0.037997	3.40461		RH97G	0.084049	2.12402
GH102I	-0.046397	4.48599		RH97H	0.03228	4.78893
GH102K	0.042316	2.69596		RH97I	0.086052	1.33499
GH102L	0.002049	3.65254		RH97K	0.044034	0.36575
GH102M	-0.046104	3.45068		RH97L	0.076603	0.050563
GH102N	-0.013761	2.96292		RH97M	0.066555	-0.022747
GH102P	-0.028416	5.11168		RH97N	0.068385	1.59612
GH102Q	-0.033359	3.24632		RH97P	0.106233	0.37961
GH102R	0.137055	2.68297		RH97Q	0.055911	1.21132
GH102S	0.01719	3.16969		RH97S	0.101189	1.60637
GH102T	0.001954	4.21711		RH97T	0.093687	1.70563
GH102V	0.007942	4.55062		RH97V	0.095322	1.1452
GH102W	0.128561	3.4636		RH97W	0.006383	6.53387
GH102Y	0.042162	3.44445		RH97Y	0.085183	6.47598
MH103A	0.008925	2.3872		VH98A	0.048332	1.38986
MH103C	0.000187	2.2672		VH98C	0.008102	1.06566
MH103D	-0.083344	2.68886		VH98D	-0.002952	2.93021
MH103E	-0.067692	2.67157		VH98E	-0.003916	1.97854
MH103F	-0.011282	2.26037		VH98F	0.024125	1.779
MH103G	-0.012507	2.63431		VH98G	0.071044	2.23476
MH103H	-0.022987	2.76334		VH98H	-0.022613	2.96767
MH103I	0.017043	1.92464		VH98I	-0.012944	-0.234295
MH103K	0.059606	1.83598		VH98K	0.050525	0.724325
MH103L	0.001292	0.573338		VH98L	-0.020345	-0.145007
MH103N	0.004081	2.24314		VH98M	-0.008255	-0.516496
MH103P	-0.004061	2.00131		VH98N	0.024139	1.68299
MH103Q	0.004033	2.15564		VH98P	0.040992	2.6029
MH103R	0.113649	1.99927		VH98Q	0.010903	1.10902
MH103S	0.009049	2.74381		VH98R	0.063304	0.684766
MH103T	0.010409	2.7217		VH98S	0.029959	1.91929
MH103V	0.014564	2.50862		VH98T	0.009476	1.26635
MH103W	0.011778	2.34679		VH98W	0.020489	2.67753
MH103Y	0.0039	2.53706		VH98Y	0.066554	2.74769
DH104A	0.822143	1.63209		LH99A	0.368412	1.57486
DH104C	0.601864	1.36755		LH99C	0.366205	1.61798
DH104E	-0.628787	1.18533		LH99D	0.347793	2.51925
DH104F	0.658655	1.35329		LH99E	0.220978	1.72468
DH104G	0.970064	1.74845		LH99F	-0.128644	0.894968
DH104H	0.800733	1.71013		LH99G	0.385698	2.58034
DH104I	0.6246	1.45114		LH99H	0.260028	2.105
DH104K	0.958898	1.21009		LH99I	0.249693	0.953103
DH104L	0.425646	1.06092		LH99K	0.173629	1.08317
DH104M	0.170301	1.01862		LH99M	-0.007222	0.140975
DH104N	0.716541	1.19862		LH99N	0.272502	2.0823
DH104P	0.895398	2.83994		LH99P	0.31105	2.31572
DH104Q	0.522981	1.20118		LH99Q	0.143688	1.5569
DH104R	1.25148	1.35589		LH99R	0.171263	1.32966
DH104S	0.822271	1.6103		LH99S	0.41496	2.28302
DH104T	0.767879	1.71525		LH99T	0.331399	2.22533
DH104V	0.617004	1.58553		LH99V	0.24228	1.41412
DH104W	0.69859	1.48752		LH99W	-0.19408	1.59304
DH104Y	0.858964	1.46281		LH99Y	0.013641	1.17696
VH105A	0.298523	1.57234		PH100A	0.830272	1.57422
VH105C	0.163592	1.15682		PH100C	0.403533	1.98192
VH105D	0.236763	2.86621		PH100D	0.354505	1.52205
VH105E	0.086564	2.10703		PH100E	-0.03531	1.20118
VH105F	-0.056491	1.6783		PH100F	0.256239	1.46647
VH105G	0.317072	2.58898		PH100G	1.18781	1.73159
VH105H	0.252646	2.52746		PH100H	0.873945	1.92891
VH105I	-0.108233	-0.059851		PH100I	-0.243413	1.89523
VH105K	0.127998	0.876312		PH100K	0.233669	1.38137
VH105L	-0.147188	0.457933		PH100L	-0.099737	1.42045
VH105M	-0.316802	0.571171		PH100M	-0.37703	1.17728
VH105N	0.236299	2.06705		PH100N	0.622538	1.64141
VH105P	0.463935	3.88671		PH100Q	0.374574	1.49518
VH105Q	0.126943	1.52365		PH100R	0.410749	1.43507
VH105R	0.133183	0.782692		PH100S	0.999893	1.69571
VH105S	0.32535	1.75225		PH100T	0.763094	2.3371
VH105T	0.324783	1.17306		PH100V	-0.04352	2.24298
VH105W	0.108047	2.57045		PH100W	0.281151	1.77538
VH105Y	0.01449	2.0302		PH100Y	0.373473	1.54953
WH106A	-0.00651	1.06977		MH101A	2.04329	1.50789
WH106C	-0.016926	1.02339		MH101C	1.44641	1.20894
WH106D	-0.037022	2.25449		MH101D	2.52118	1.38198
WH106E	-0.041544	1.59428		MH101E	1.72351	1.17885
WH106F	-0.012555	-0.063361		MH101F	2.97515	0.667596
WH106G	-0.005497	2.0743		MH101G	2.56095	1.97784
WH106H	0.00652	0.659761		MH101H	3.17123	1.45204
WH106I	-0.016392	1.03151		MH101I	1.23063	0.832604
WH106K	-0.014998	0.544339		MH101K	1.72673	0.619206
WH106L	-0.016457	0.267415		MH101L	-0.061249	0.632353
WH106M	-0.026168	-0.023671		MH101N	1.91302	1.48257
WH106N	-0.037374	1.35553		MH101P	1.55794	2.73024
WH106P	-0.018957	1.78707		MH101Q	1.5929	1.07301
WH106Q	-0.013992	1.26187		MH101R	1.99939	0.926641
WH106R	-0.011143	0.757168		MH101S	2.31561	1.55566
WH106S	-0.012567	1.62876		MH101T	1.37963	1.652
WH106T	-0.023048	1.50001		MH101V	0.913826	1.14677
WH106V	-0.025771	0.890798		MH101W	3.1846	0.662269
WH106Y	-0.019119	0.106878		MH101Y	3.75848	0.770185
DL1A	-0.002049	0.203418		YH102A	1.43698	0.963985
DL1C	0.014025	0.146652		YH102C	1.46731	0.813518
DL1E	0.004484	0.043925		YH102D	1.76817	0.514131
DL1F	-0.022898	0.069043		YH102E	1.41368	0.630426
DL1G	-0.032398	0.187587		YH102F	0.645292	0.075839
DL1H	0.007868	0.116219		YH102G	1.3	0.272005
DL1I	-0.0161	0.246427		YH102H	1.11727	0.810944
DL1K	-0.051683	0.086401		YH102I	1.19791	2.31112
DL1L	-0.014489	0.158265		YH102K	1.21614	0.100352
DL1M	-0.055984	-0.095317		YH102L	1.10562	0.355262
DL1N	0.007432	0.068727		YH102M	1.03257	0.063222
DL1P	0.050664	0.328551		YH102N	1.51709	0.270162
DL1Q	0.016855	-0.041269		YH102P	2.12834	4.83286
DL1R	-0.106578	-0.074134		YH102Q	1.38891	0.506339
DL1S	0.008186	0.105968		YH102R	0.928728	0.254785
DL1T	0.024176	0.123773		YH102S	1.62374	0.604215
DL1V	0.028611	0.341292		YH102T	1.65604	1.68094
DL1W	-0.07421	0.086609		YH102V	1.22197	2.32603
DL1Y	-0.050849	0.232299		YH102W	0.916351	0.095722
DL2A	-0.012607	0.150496		GH103A	0.274293	2.21245
DL2C	-0.066948	0.253539		GH103C	0.119445	2.38026
DL2E	-0.039133	-0.195784		GH103D	0.884663	2.1552
DL2F	-0.104721	-0.310919		GH103E	0.685946	2.3512
DL2G	-0.000572	0.526316		GH103F	0.160337	2.01367
DL2H	-0.091532	0.27161		GH103H	1.32504	2.15655
DL2I	-0.081245	0.074772		GH103I	0.807724	3.29556
DL2K	-0.078345	-0.305949		GH103K	1.0653	1.85202
DL2L	-0.052144	-0.369768		GH103L	0.086163	2.21077
DL2M	-0.178781	-0.505153		GH103M	-0.161986	2.2683
DL2N	-0.057256	0.25859		GH103N	0.825082	1.92089
DL2P	0.037298	0.527985		GH103P	0.682794	4.24388
DL2Q	-0.138944	-0.050831		GH103Q	0.678861	1.92399
DL2R	-0.047486	-0.203355		GH103R	1.13071	1.83749
DL2S	-0.037947	0.378756		GH103S	0.548562	2.14784
DL2T	-0.027415	0.445817		GH103T	0.58188	2.98317
DL2V	-0.021508	0.396756		GH103V	0.49843	3.21168
DL2W	-0.103421	-0.169122		GH103W	0.873597	2.34422
DL2Y	-0.237905	-0.200391		GH103Y	0.481922	2.13593
IL3A	0.777199	1.36015		DH104A	0.088333	0.362621
IL3C	0.652641	1.16873		DH104C	0.001107	0.107097
IL3D	0.72987	2.04815		DH104E	-0.04077	-0.143628
IL3E	0.942006	2.05029		DH104F	-0.181918	-0.628223
IL3F	1.04284	0.848415		DH104G	0.075845	-0.177227
IL3G	0.91224	2.29589		DH104H	-0.0425	-0.02858
IL3H	1.05999	1.86769		DH104I	-0.070356	2.15423
IL3K	1.20848	0.924162		DH104K	0.049611	-0.494114
IL3L	-0.046577	-0.359518		DH104L	-0.060921	-0.177218
IL3M	-0.133932	0.104703		DH104M	-0.127842	-0.384038
IL3N	0.58435	1.45469		DH104N	0.040334	-0.351591
IL3P	0.561743	1.19916		DH104P	-0.260248	3.22469
IL3Q	0.856118	1.75287		DH104Q	0.00099	-0.27547
IL3R	1.21452	1.37086		DH104R	-0.05004	-0.330288
IL3S	0.757123	2.07197		DH104S	0.081056	0.102727
IL3T	0.636691	1.22259		DH104T	0.066532	1.26393
IL3V	0.368007	0.325189		DH104V	-0.012366	1.81065
IL3W	2.12346	2.04784		DH104W	-0.27571	-0.185289
IL3Y	2.70479	1.14284		DH104Y	-0.174747	-0.470084
VL4A	0.011325	0.099593		YH105A	0.10679	0.959873
VL4C	-0.000752	0.035849		YH105C	0.03362	1.06695
VL4D	0.010254	0.22108		YH105D	-0.043456	1.41523
VL4E	0.000601	0.001778		YH105E	-0.088604	1.13156
VL4F	-0.002969	-0.356395		YH105F	-0.007431	-0.117304
VL4G	0.012635	0.256692		YH105G	0.192992	1.63759
VL4H	-0.018856	0.111701		YH105H	-0.013689	1.17976
VL4I	-0.005615	-0.061045		YH105I	0.054823	1.18948
VL4K	-0.00539	-0.309655		YH105K	-0.040986	0.526835
VL4L	-0.001627	-0.101792		YH105L	0.024583	0.2888
VL4M	-0.005996	-0.198297		YH105M	-0.025726	0.006039
VL4N	-0.001117	0.095933		YH105N	0.010297	1.21125
VL4P	0.000868	1.62861		YH105P	0.030041	3.65864
VL4Q	-0.008468	-0.298571		YH105Q	-0.018108	1.05862
VL4R	-0.027245	-0.440147		YH105R	-0.053149	0.805946
VL4S	0.009608	-0.075507		YH105S	0.018501	1.40658
VL4T	0.000234	-0.108203		YH105T	0.04562	1.43812
VL4W	-0.009606	-0.107921		YH105V	0.070159	1.25466
VL4Y	-0.007608	-0.350814		YH105W	-0.082984	0.487578
ML5A	0.135718	2.88142		DH107A	-0.046445	1.09916
ML5C	0.06983	2.43389		DH107C	-0.035101	1.40363
ML5D	0.079797	4.95715		DH107E	0.00483	1.01342
ML5E	0.015682	4.61745		DH107F	-0.036459	0.731302
ML5F	0.068412	4.73098		DH107G	-0.041084	1.5655
ML5G	0.112458	3.72762		DH107H	-0.033719	1.7071
ML5H	0.014399	5.44907		DH107I	-0.050792	2.33418
ML5I	0.014038	1.24594		DH107K	-0.065767	1.48542
ML5K	-0.010974	3.316		DH107L	-0.043347	1.23134
ML5L	0.017688	0.098938		DH107M	-0.038842	0.951286
ML5N	0.014535	3.3647		DH107N	-0.037771	0.907634
ML5P	0.064684	3.38629		DH107P	-0.022298	3.81115
ML5Q	-0.058998	2.95418		DH107Q	-0.035585	1.50206
ML5R	0.086671	6.95639		DH107R	-0.091401	1.8753
ML5S	0.093986	3.36644		DH107S	-0.04113	1.32247
ML5T	0.112339	2.97626		DH107T	-0.036674	2.32992
ML5V	0.050096	1.7353		DH107V	-0.048353	2.21235
ML5W	0.282453	9.45535		DH107W	-0.044119	1.67746
ML5Y	0.197972	7.61407		DH107Y	-0.02419	0.916757
AL26C	-0.032875	0.604134		YH108A	0.01719	0.75388
AL26D	-0.032412	4.24823		YH108C	0.010996	0.967775
AL26E	0.068889	6.08472		YH108D	0.021437	0.973669
AL26F	0.652957	10.5009		YH108E	0.027525	0.734402
AL26G	0.176309	1.40384		YH108F	0.006602	-0.108128
AL26H	0.321233	11.5887		YH108G	0.009924	1.12568
AL26I	0.030325	1.82209		YH108H	0.003197	0.845412
AL26K	0.305625	7.16354		YH108I	0.012728	0.608738
AL26L	0.144468	2.01602		YH108K	0.00662	0.336918
AL26M	0.227987	2.07559		YH108L	0.010786	0.192
AL26N	0.011977	3.41569		YH108M	0.007838	0.098263
AL26P	0.062557	2.90706		YH108N	0.018405	1.01032
AL26Q	0.151446	5.50839		YH108P	0.01259	1.11369
AL26R	0.811349	10.8461		YH108Q	0.011175	0.71506
AL26S	-0.083876	0.506524		YH108R	-0.006402	0.44028
AL26T	-0.067866	0.695746		YH108S	0.021392	0.878088
AL26V	-0.008573	0.259961		YH108T	0.008528	0.987032
AL26W	0.892802	17.9833		YH108V	0.013843	1.01439
AL26Y	0.840433	14.1283		YH108W	0.004574	0.183074
SL27A	0.067136	-0.127862		AL25C	-0.00793	0.045489
SL27C	0.01246	-0.006212		AL25D	-0.024082	2.21408
SL27D	0.056984	0.329143		AL25E	-0.012926	2.05653
SL27E	0.037351	0.105213		AL25F	0.021803	3.51079
SL27F	0.036912	-0.160642		AL25G	-0.000624	0.897501
SL27G	0.085807	0.414511		AL25H	0.013411	3.77859
SL27H	0.033989	0.486945		AL25I	-0.003579	0.430056
SL27I	0.00338	0.079919		AL25K	0.010135	1.13
SL27K	-0.002291	-0.308021		AL25L	-0.002851	-0.134333
SL27L	0.019708	-0.316626		AL25M	-0.017315	-0.83751
SL27M	0.004501	-0.513232		AL25N	-0.011195	1.01527
SL27N	0.02975	0.225658		AL25P	-0.001806	2.05362
SL27P	0.030124	1.94762		AL25Q	-0.007521	1.07631
SL27Q	-0.014092	-0.039003		AL25R	-0.008746	1.57343
SL27R	0.016739	-0.225642		AL25S	-0.005957	0.360132
SL27T	0.02237	0.39871		AL25T	-0.009197	0.547433
SL27V	0.005394	0.388161		AL25V	-0.010979	-0.066812
SL27W	0.044308	0.018757		AL25W	0.024745	7.32495
SL27Y	0.044102	-0.121972		AL25Y	0.018123	5.91045
QL28A	0.073865	0.359467		SL26A	0.000683	-0.409999
QL28C	0.053762	0.281054		SL26C	0.000622	-0.231512
QL28D	-0.009625	0.343181		SL26D	-0.000212	0.027316
QL28E	-0.15099	0.229425		SL26E	8.7e-05	-0.45034
QL28F	-0.059038	-0.139965		SL26F	-0.002127	-1.04491
QL28G	0.224618	0.830737		SL26G	0.002129	0.126832
QL28H	0.016575	0.513991		SL26H	-0.000105	0.039369
QL28I	0.20235	0.345263		SL26I	0.000449	-0.6007
QL28K	-0.117377	-0.271025		SL26K	0.000127	-1.07018
QL28L	-0.189292	0.051325		SL26L	0.00154	-1.15732
QL28M	-0.258302	-0.195164		SL26M	0.001862	-1.25028
QL28N	-0.007662	0.232486		SL26N	0.00039	-0.130177
QL28P	-0.105484	2.68705		SL26P	5e-05	-1.62599
QL28R	-0.058221	-0.283917		SL26Q	0.000566	-0.612243
QL28S	0.22146	0.278466		SL26R	0.002774	-0.953377
QL28T	0.325475	0.590626		SL26T	-0.003145	0.0397
QL28V	0.05815	0.50485		SL26V	0.004521	-0.289012
QL28W	-0.104589	0.229417		SL26W	0.000778	-0.764601
QL28Y	-0.067322	-0.037497		SL26Y	-0.000203	-0.993786
GL29A	1.80433	-0.105241		QL27A	0.039683	0.312457
GL29C	2.22982	0.092167		QL27C	0.007679	0.222687
GL29D	3.8493	-0.313574		QL27D	-0.039184	0.189701
GL29E	5.56541	-0.30484		QL27E	-0.061503	0.099844
GL29F	7.98434	-0.217398		QL27F	-0.236065	-0.251096
GL29H	9.33803	0.245321		QL27G	0.039559	0.424677
GL29I	5.88972	0.293409		QL27H	0.011367	0.424088
GL29K	5.70533	-0.29555		QL27I	-0.010649	0.212348
GL29L	4.91595	-0.129743		QL27K	-0.000449	-0.285286
GL29M	4.48702	-0.249798		QL27L	-0.035347	-0.062635
GL29N	3.49834	-0.124179		QL27M	-0.15641	-0.441884
GL29P	4.37008	-1.21901		QL27N	0.015633	0.285717
GL29Q	5.55126	-0.076629		QL27P	0.041765	2.02672
GL29R	6.21511	-0.223886		QL27R	-0.002432	-0.345231
GL29S	2.16368	0.17744		QL27S	0.018375	0.217561
GL29T	4.59305	0.491726		QL27T	0.000884	0.325502
GL29V	4.30276	0.531701		QL27V	-0.00453	0.376135
GL29W	9.38778	0.075639		QL27W	-0.168889	0.005023
GL29Y	8.35972	-0.152677		QL27Y	-0.105887	-0.125021
IL30A	1.07017	2.21925		SL28A	0.005237	-0.190853
IL30C	0.401841	1.94933		SL28C	-0.054159	-0.082501
IL30D	0.75323	3.55118		SL28D	-0.090754	-0.481226
IL30E	0.757697	3.40654		SL28E	-0.112741	-0.53627
IL30F	1.9779	3.63593		SL28F	-0.187828	-0.49215
IL30G	1.59776	2.83854		SL28G	0.038886	0.110256
IL30H	0.974939	4.4404		SL28H	0.007592	0.008436
IL30K	0.658867	2.31191		SL28I	-0.198919	-0.237114
IL30L	0.445747	0.691754		SL28K	-0.176304	-0.512048
IL30M	0.449063	0.111069		SL28L	-0.234614	-0.478496
IL30N	0.621843	2.42552		SL28M	-0.427248	-0.445654
IL30P	0.486071	4.0259		SL28N	-0.038457	-0.261468
IL30Q	0.853058	2.41144		SL28P	-0.078978	-1.23105
IL30R	0.76958	2.25691		SL28Q	-0.110661	-0.285652
IL30S	0.63535	2.79156		SL28R	-0.134586	-0.362767
IL30T	0.55753	2.75549		SL28T	-0.013392	0.017208
IL30V	0.141848	1.13322		SL28V	-0.061222	0.002465
IL30W	2.94875	5.84209		SL28W	-0.235628	-0.235691
IL30Y	2.60848	5.02491		SL28Y	-0.120109	-0.419001
SL31A	0.221768	-0.507825		IL29A	0.172088	2.00729
SL31C	0.127103	0.006405		IL29C	0.127026	1.63437
SL31D	1.68442	-0.241322		IL29D	0.229658	3.20566
SL31E	2.50324	-0.41649		IL29E	0.175859	3.453
SL31F	4.6149	-0.290557		IL29F	-0.047479	2.91387
SL31G	0.778654	-0.255292		IL29G	0.168563	2.78011
SL31H	3.98929	0.42014		IL29H	0.168408	4.01949
SL31I	1.52342	0.229935		IL29K	0.064293	2.5279
SL31K	2.77846	-0.567391		IL29L	-0.059754	0.750186
SL31L	1.41828	-0.384319		IL29M	-0.141717	0.370601
SL31M	0.803323	-0.549089		IL29N	0.138144	2.34466
SL31N	1.41599	0.064773		IL29P	0.017319	4.25863
SL31P	2.34949	-0.379537		IL29Q	0.075853	2.5944
SL31Q	2.03816	-0.222755		IL29R	0.179305	2.75939
SL31R	2.86326	-0.486321		IL29S	0.15678	2.68206
SL31T	0.489427	0.442712		IL29T	0.11084	2.44609
SL31V	1.28698	0.304157		IL29V	0.040548	0.863661
SL31W	6.48355	0.043632		IL29W	-0.063381	4.63662
SL31Y	4.46741	-0.18843		IL29Y	0.00815	3.59869
SL32A	0.107941	-0.087087		SL30A	0.004692	0.000155
SL32C	-0.105465	0.06469		SL30C	-0.072973	0.146645
SL32D	-0.156188	-0.122856		SL30D	0.231762	-0.315571
SL32E	0.137724	-0.661803		SL30E	0.221781	-0.357575
SL32F	-0.371871	-0.166297		SL30F	0.116831	-0.218645
SL32G	0.256471	0.315886		SL30G	0.148617	-0.171796
SL32H	0.218846	0.185598		SL30H	0.434412	0.354575
SL32I	-0.37592	-0.104933		SL30I	-0.216124	0.171217
SL32K	0.027098	-0.6536		SL30K	0.001109	-0.399171
SL32L	-0.368516	-0.445852		SL30L	-0.257505	-0.330111
SL32M	-0.75946	-0.471259		SL30M	-0.716607	-0.585022
SL32N	-0.074178	-0.101224		SL30N	0.216311	-0.080727
SL32P	0.107697	-0.292569		SL30P	0.193661	1.29347
SL32Q	0.075823	-0.306847		SL30Q	0.053252	-0.156692
SL32R	-0.068668	-0.49173		SL30R	0.013207	-0.187514
SL32T	0.094969	0.38988		SL30T	0.061322	0.625746
SL32V	-0.244532	0.301712		SL30V	-0.119716	0.584235
SL32W	-0.39225	-0.003448		SL30W	0.108904	-0.038598
SL32Y	-0.170412	-0.12205		SL30Y	0.250344	-0.089621
YL33A	1.76688	0.728869		RL31A	0.289429	0.681534
YL33C	1.69777	0.969921		RL31C	0.057038	0.579337
YL33D	1.70087	1.02492		RL31D	0.044278	0.752254
YL33E	1.47128	1.15125		RL31E	0.127079	0.205169
YL33F	0.472983	-0.141413		RL31F	0.220252	0.467203
YL33G	2.16037	1.36533		RL31G	0.382471	0.899691
YL33H	1.32973	0.860952		RL31H	0.206548	0.886883
YL33I	1.76107	2.20358		RL31I	-0.090792	0.339808
YL33K	1.37816	0.22084		RL31K	0.026499	-0.100212
YL33L	1.17243	0.198821		RL31L	-0.061296	0.009767
YL33M	0.786128	0.107775		RL31M	-0.250577	-0.008743
YL33N	1.85156	0.479322		RL31N	0.109306	0.440137
YL33P	2.09066	2.79184		RL31P	0.244383	0.587409
YL33Q	1.66104	0.768295		RL31Q	0.056461	0.365776
YL33R	1.57526	0.518714		RL31S	0.235217	0.67188
YL33S	2.01942	0.799055		RL31T	0.085814	1.00978
YL33T	1.88646	1.29594		RL31V	0.042922	0.75621
YL33V	1.74357	1.61819		RL31W	0.018556	0.77181
YL33W	0.586498	0.563705		RL31Y	0.23341	0.581136
LL34A	0.035281	3.03361		YL32A	1.87663	0.78298
LL34C	0.00861	2.76784		YL32C	1.65945	1.064
LL34D	-0.108555	4.88268		YL32D	1.80461	0.906931
LL34E	-0.080638	4.44514		YL32E	1.61102	0.983382
LL34F	0.25966	5.72101		YL32F	-0.106888	0.002846
LL34G	0.063878	4.52677		YL32G	2.28366	1.49199
LL34H	0.027651	5.30472		YL32H	1.32047	0.775775
LL34I	0.016795	1.88357		YL32I	1.10722	1.94097
LL34K	0.059123	5.56823		YL32K	1.59372	0.288304
LL34M	0.005105	0.437409		YL32L	0.813091	0.024311
LL34N	-0.003596	3.46277		YL32M	0.437289	-0.075629
LL34P	0.067949	7.03328		YL32N	1.79568	0.611321
LL34Q	0.005202	3.89809		YL32P	1.74815	2.66722
LL34R	0.140546	9.04221		YL32Q	1.56016	0.743751
LL34S	0.020671	3.89079		YL32R	1.56879	0.451418
LL34T	0.016487	2.89135		YL32S	2.08188	1.33275
LL34V	0.022478	1.79279		YL32T	1.6889	1.97591
LL34W	0.307312	14.7206		YL32V	1.40647	1.84466
LL34Y	0.467468	11.393		YL32W	-0.055098	0.24893
LL47A	-0.05442	1.92685		LL33A	0.045445	2.97417
LL47C	-0.04369	1.79673		LL33C	0.038474	2.54844
LL47D	-0.032185	2.64999		LL33D	0.029666	4.50466
LL47E	-0.013338	1.42649		LL33E	0.018904	3.99316
LL47F	-0.059757	2.66111		LL33F	0.004286	5.77261
LL47G	-0.03508	2.64975		LL33G	0.064144	4.12513
LL47H	-0.034513	2.26891		LL33H	-0.02083	5.08371
LL47I	-0.00272	0.715421		LL33I	0.033776	1.66727
LL47K	-0.053265	1.18957		LL33K	-0.038922	3.19072
LL47M	-0.019023	-0.051202		LL33M	0.025131	-0.001904
LL47N	-0.03597	1.93185		LL33N	0.025707	3.40241
LL47P	-0.02368	0.648288		LL33P	0.006421	6.0499
LL47Q	-0.008635	1.6233		LL33Q	0.007679	3.19488
LL47R	-0.122837	1.46664		LL33R	0.012226	4.13616
LL47S	-0.032852	2.58352		LL33S	0.033731	3.43754
LL47T	-0.015001	1.77624		LL33T	0.03891	2.74917
LL47V	-0.009573	1.42117		LL33V	0.03725	2.07071
LL47W	-0.019102	2.57352		LL33W	-0.011314	8.17355
LL47Y	-0.039273	3.52225		LL33Y	-0.036032	8.08598
YL50A	0.379194	1.47443		IL48A	0.124884	1.03575
YL50C	0.281962	1.13779		IL48C	0.079822	1.01626
YL50D	0.236958	1.68425		IL48D	0.073459	1.83012
YL50E	0.048067	1.1621		IL48E	0.073479	1.91517
YL50F	0.070439	-0.205406		IL48F	0.053707	1.11556
YL50G	0.549515	2.02499		IL48G	0.092276	1.90262
YL50H	0.109335	1.5888		IL48H	0.04689	1.98721
YL50I	0.151451	0.320113		IL48K	0.020034	0.774184
YL50K	-0.042666	0.427668		IL48L	0.022488	-0.002445
YL50L	0.09182	0.216225		IL48M	-0.014484	-0.167647
YL50M	0.093593	0.029568		IL48N	0.062518	1.33611
YL50N	0.194279	1.38684		IL48P	0.100119	-0.180892
YL50P	0.344187	2.62877		IL48Q	0.025258	1.42743
YL50Q	0.138575	1.06142		IL48R	-0.009857	1.04674
YL50R	-0.142033	0.742271		IL48S	0.094119	1.77018
YL50S	0.371429	1.43756		IL48T	0.056589	1.57852
YL50T	0.303995	1.26385		IL48V	0.067378	0.462987
YL50V	0.264253	0.498099		IL48W	0.015818	1.87516
YL50W	-0.152871	1.17639		IL48Y	0.037233	1.22845
AL51C	-0.075241	0.069925		YL49A	0.152229	1.22621
AL51D	-0.02636	0.337049		YL49C	0.14262	1.11281
AL51E	-0.132506	-0.308472		YL49D	0.155431	2.63058
AL51F	-0.42994	0.450138		YL49E	0.131274	2.35599
AL51G	0.020345	-0.376228		YL49F	0.099848	-0.093949
AL51H	-0.378481	0.592052		YL49G	0.149628	1.75245
AL51I	-0.17949	1.65976		YL49H	0.12516	1.53384
AL51K	-0.261594	-0.698168		YL49I	0.120909	1.63277
AL51L	-0.277614	-0.10853		YL49K	0.084182	1.45144
AL51M	-0.336035	-0.43187		YL49L	0.111545	1.04968
AL51N	-0.064746	-0.196002		YL49M	0.098586	0.439133
AL51P	-0.012007	4.67219		YL49N	0.13318	1.78692
AL51Q	-0.164339	-0.403587		YL49P	0.168961	2.55666
AL51R	-0.391237	-0.412639		YL49Q	0.118952	1.86032
AL51S	0.01286	0.057661		YL49R	0.041592	2.16566
AL51T	-0.000967	1.21016		YL49S	0.126851	1.38519
AL51V	-0.078325	1.75723		YL49T	0.115649	1.69185
AL51W	-0.441307	0.934279		YL49V	0.1172	1.43284
AL51Y	-0.407316	0.44726		YL49W	0.022329	1.54362
AL52C	-0.037056	0.290419		AL50C	-0.005576	0.248488
AL52D	-0.020283	3.31231		AL50D	0.070031	0.19043
AL52E	0.024699	5.03802		AL50E	0.073372	0.106943
AL52F	0.135889	5.91946		AL50F	0.038939	-0.096342
AL52G	0.016004	-0.362475		AL50G	0.010667	0.477856
AL52H	0.041011	5.61659		AL50H	0.030178	0.643933
AL52I	-0.003113	4.1189		AL50I	-0.049832	0.191
AL52K	0.119221	3.9124		AL50K	-0.005808	-0.004172
AL52L	0.038578	3.57884		AL50L	-0.036239	-0.054321
AL52M	-0.010324	2.45881		AL50M	-0.132246	-0.348595
AL52N	-0.008467	2.39912		AL50N	0.021764	0.368748
AL52P	0.045049	7.45123		AL50P	0.037762	1.07748
AL52Q	0.012087	4.66431		AL50Q	0.00349	0.296102
AL52R	0.076745	4.91548		AL50R	-0.017211	0.133237
AL52S	-0.028912	0.299252		AL50S	0.000181	0.299576
AL52T	-0.057277	2.60662		AL50T	-0.001725	0.506924
AL52V	-0.008528	2.3866		AL50V	-0.021778	0.458906
AL52W	0.166452	10.6621		AL50W	0.199827	0.52418
AL52Y	0.097301	6.07522		AL50Y	0.067691	0.205134
QL56A	0.105527	-0.331928		AL51C	0.001304	-0.043872
QL56C	0.050307	0.061714		AL51D	0.005316	-0.25712
QL56D	0.046067	0.249953		AL51E	-0.002275	-0.271361
QL56E	0.115666	-0.066366		AL51F	0.004602	-0.150257
QL56F	-0.095659	-1.05046		AL51G	0.015145	-0.448206
QL56G	0.083843	0.635503		AL51H	0.007985	0.158822
QL56H	0.006015	-0.014769		AL51I	-0.001761	2.28712
QL56I	0.00401	-0.127857		AL51K	0.012664	-0.359148
QL56K	0.022111	-0.48301		AL51L	0.005083	-0.232969
QL56L	0.015558	-0.851705		AL51M	0.007356	-0.285927
QL56M	-0.094782	-1.09897		AL51N	0.010909	-0.413102
QL56N	-0.005921	0.057113		AL51P	0.006544	3.85822
QL56P	0.123192	4.20683		AL51Q	-0.002204	-0.217776
QL56R	-0.080282	-0.272182		AL51R	0.014926	-0.106118
QL56S	0.033256	0.56834		AL51S	-0.0081	-0.090557
QL56T	0.048104	0.985426		AL51T	-0.005749	0.897988
QL56V	0.052171	-0.372873		AL51V	-0.000335	1.50945
QL56W	-0.160664	-0.731578		AL51W	0.009747	0.199757
QL56Y	-0.043738	-0.890297		AL51Y	0.024435	-0.147802
SL57A	-0.008875	-0.090893		SL52A	0.061423	0.168945
SL57C	-0.105073	0.129706		SL52C	0.033996	-0.043253
SL57D	-0.031261	-0.17919		SL52D	0.135631	-0.123772
SL57E	-0.165981	-0.27317		SL52E	0.030637	0.138818
SL57F	-0.670826	-0.044682		SL52F	-0.075007	-0.192797
SL57G	0.058916	0.152608		SL52G	0.071742	0.449411
SL57H	-0.207165	0.117261		SL52H	0.128817	0.787436
SL57I	-0.553726	0.128652		SL52I	-0.021812	0.795097
SL57K	-0.477275	-0.063519		SL52K	0.096652	0.339259
SL57L	-0.621428	0.023037		SL52L	-0.006207	0.451537
SL57M	-0.8754	0.092545		SL52M	-0.107509	-0.221043
SL57N	-0.101725	0.091228		SL52N	0.080369	0.253675
SL57P	-0.054273	-0.780037		SL52P	0.088412	5.57492
SL57Q	-0.246918	0.002796		SL52Q	0.023404	0.301891
SL57R	-0.503415	-0.013929		SL52R	0.023063	0.479891
SL57T	-0.062501	0.036484		SL52T	0.005568	0.708171
SL57V	-0.215845	0.099454		SL52V	-0.011131	0.874243
SL57W	-0.984759	0.087594		SL52W	-0.009428	0.453215
SL57Y	-0.56023	-0.013801		SL52Y	0.018762	0.12366
GL58A	0.01003	2.47292		SL53A	0.054717	0.001942
GL58C	0.007432	2.57951		SL53C	-0.005966	0.240481
GL58D	-0.010815	2.3717		SL53D	-0.009368	-0.136359
GL58E	-0.029663	2.84062		SL53E	-0.127151	-0.378622
GL58F	-0.271253	3.20763		SL53F	-0.036371	0.017941
GL58H	-0.023184	2.93805		SL53G	0.083339	0.063037
GL58I	-0.068274	4.26227		SL53H	0.206729	0.148139
GL58K	-0.062358	2.46367		SL53I	-0.06153	0.357692
GL58L	-0.051262	2.96968		SL53K	0.174372	0.005126
GL58M	-0.225285	2.87897		SL53L	-0.094908	0.115945
GL58N	0.005005	2.26629		SL53M	-0.205571	0.134123
GL58P	0.004552	6.11491		SL53N	0.015552	0.133167
GL58Q	-0.018884	2.79676		SL53P	0.046984	-0.414155
GL58R	-0.179841	2.46868		SL53Q	-0.07625	-0.082088
GL58S	0.000403	2.82801		SL53R	0.077085	0.02719
GL58T	0.00559	3.21641		SL53T	0.02186	0.288044
GL58V	0.003709	4.27644		SL53V	-0.015545	0.387046
GL58W	-0.663609	3.26775		SL53W	-0.097171	0.187136
GL58Y	-0.243316	3.23005		SL53Y	0.1349	0.066095
GL67A	0.020906	4.43896		LL54A	0.296892	0.372294
GL67C	0.009753	7.68607		LL54C	0.218232	0.438346
GL67D	-0.001582	13.4785		LL54D	0.246807	0.213025
GL67E	0.060718	14.1376		LL54E	-0.027173	0.075142
GL67F	0.152301	25.2449		LL54F	0.054296	-0.196716
GL67H	0.016876	22.7547		LL54G	0.430151	0.496177
GL67I	0.042963	17.7064		LL54H	0.19735	0.392833
GL67K	0.105622	13.9407		LL54I	-0.058478	0.28446
GL67L	0.05001	14.8201		LL54K	0.056315	0.097815
GL67M	0.049771	11.2474		LL54M	-0.070197	-0.127567
GL67N	-0.040157	12.7529		LL54N	0.241709	0.391033
GL67P	0.014025	9.29477		LL54P	0.111519	0.288172
GL67Q	0.050945	13.5207		LL54Q	0.055363	0.204916
GL67R	0.159851	14.6946		LL54R	0.145799	0.085144
GL67S	0.018781	7.32163		LL54S	0.396361	0.515554
GL67T	0.003591	12.8002		LL54T	0.283095	0.525357
GL67V	0.029552	14.1928		LL54V	0.114223	0.530608
GL67W	0.167828	31.4638		LL54W	0.022504	-0.124346
GL67Y	0.049305	29.3345		LL54Y	0.090442	-0.039952
SL68A	0.010357	0.432525		QL55A	0.188622	0.145379
SL68C	0.022968	0.340758		QL55C	0.168475	0.074526
SL68D	-0.025512	0.292407		QL55D	0.134509	0.971256
SL68E	-0.038238	0.365239		QL55E	0.059256	0.223518
SL68F	-0.133822	0.235347		QL55F	-0.45758	-0.55709
SL68G	0.011523	0.423178		QL55G	0.378764	1.17983
SL68H	-0.023753	0.374299		QL55H	0.004911	0.486694
SL68I	-0.035493	0.717994		QL55I	-0.06011	-0.593069
SL68K	-0.068034	0.228459		QL55K	0.132565	-0.205144
SL68L	-0.082858	0.42594		QL55L	-0.316402	-0.709038
SL68M	-0.133007	0.360064		QL55M	-0.421085	-0.799434
SL68N	0.009788	0.299134		QL55N	0.176096	0.273751
SL68P	0.308952	2.5492		QL55P	0.143434	-0.720521
SL68Q	-0.027265	0.278985		QL55R	0.147815	-0.004935
SL68R	-0.019392	0.200465		QL55S	0.217723	0.718379
SL68T	0.006931	0.273029		QL55T	0.109491	0.557357
SL68V	0.025285	0.664131		QL55V	0.011573	-0.308138
SL68W	-0.145788	0.404272		QL55W	-0.402943	0.149029
SL68Y	-0.093374	0.244833		QL55Y	-0.424706	-0.185154
GL69A	0.235532	2.74119		SL56A	0.003506	-0.093878
GL69C	0.446827	2.85715		SL56C	-0.149758	0.088976
GL69D	1.60681	2.38875		SL56D	0.071492	-0.205877
GL69E	1.86055	2.73917		SL56E	-0.018404	-0.324902
GL69F	3.05309	2.62158		SL56F	-0.445485	-0.094789
GL69H	3.95757	3.06859		SL56G	0.087772	0.029147
GL69I	0.924578	3.58928		SL56H	-0.080855	0.058529
GL69K	1.56971	2.18965		SL56I	-0.036415	0.116987
GL69L	1.55699	2.9778		SL56K	-0.309177	-0.10523
GL69M	0.840159	2.75626		SL56L	-0.549305	-0.043147
GL69N	1.13765	2.60073		SL56M	-0.745805	0.012128
GL69P	0.568006	4.97325		SL56N	-0.038669	0.022912
GL69Q	1.49791	2.70626		SL56P	0.058755	-0.813487
GL69R	2.10025	2.41177		SL56Q	-0.160412	-0.136114
GL69S	0.518264	2.33095		SL56R	-0.326192	-0.091491
GL69T	0.734496	3.41919		SL56T	0.122766	0.040829
GL69V	0.679513	3.74021		SL56V	0.027691	0.099426
GL69W	3.16724	2.9442		SL56W	-0.421469	-0.014128
GL69Y	2.65636	2.82357		SL56Y	-0.384572	-0.073226
TL70A	0.194953	-0.078435		GL57A	0.060643	1.90045
TL70C	0.050649	0.089455		GL57C	0.047614	2.16269
TL70D	0.235158	0.000907		GL57D	0.067308	1.57912
TL70E	-0.008194	-0.429057		GL57E	-0.029947	2.04115
TL70F	0.132225	-0.149045		GL57F	-0.079818	2.22983
TL70G	0.268605	0.073413		GL57H	0.046556	2.20196
TL70H	0.262268	0.225096		GL57I	-0.172245	3.41315
TL70I	-0.090692	-0.278914		GL57K	-0.063408	1.83335
TL70K	-0.26004	-0.588668		GL57L	-0.023548	2.15843
TL70L	-0.143349	-0.539429		GL57M	-0.107622	2.05288
TL70M	-0.203076	-0.3135		GL57N	0.013057	1.76994
TL70N	0.090734	-0.236956		GL57P	-0.196504	5.13165
TL70P	-0.036873	0.006041		GL57Q	-0.062778	2.10261
TL70Q	0.016279	-0.366832		GL57R	-0.100652	1.86605
TL70R	-0.23307	-0.480024		GL57S	0.045792	1.87643
TL70S	0.213018	-0.111303		GL57T	0.073399	2.46845
TL70V	-0.068078	0.132791		GL57V	0.000426	3.38586
TL70W	0.017458	0.29748		GL57W	-0.086763	2.42849
TL70Y	0.157805	-0.201359		GL57Y	-0.077511	2.28828
EL71A	0.011989	0.598347		SL67A	-0.000757	0.376803
EL71C	0.006313	0.338578		SL67C	-0.009489	0.250457
EL71D	0.008075	0.842211		SL67D	-0.04023	0.295523
EL71F	0.003409	0.145243		SL67E	-0.025672	0.223256
EL71G	0.015653	1.26466		SL67F	-0.011556	0.027351
EL71H	-0.004569	0.897072		SL67G	0.007836	0.484247
EL71I	-0.001727	-0.369048		SL67H	-0.005509	0.353429
EL71K	0.017323	-0.248143		SL67I	0.005809	0.561688
EL71L	0.019171	-0.579826		SL67K	-0.001957	0.196849
EL71M	0.01002	-0.554613		SL67L	-0.001565	0.249232
EL71N	0.005494	0.819999		SL67M	-0.001563	0.162334
EL71P	0.217864	2.81434		SL67N	-0.009664	0.301595
EL71Q	-0.00188	0.037066		SL67P	0.009016	2.5943
EL71R	0.001878	0.010025		SL67Q	-0.009812	0.178558
EL71S	0.012599	0.572641		SL67R	0.003886	0.10367
EL71T	0.024234	0.171024		SL67T	0.00722	0.402429
EL71V	0.012777	-0.019855		SL67V	0.005472	0.623026
EL71W	-0.002502	0.452247		SL67W	0.001748	0.197088
EL71Y	0.013664	0.178322		SL67Y	-0.005741	0.064427
QL90A	0.005059	0.702075		GL68A	0.018409	2.16388
QL90C	0.002821	0.459325		GL68C	-0.024635	2.24299
QL90D	-0.130645	3.13037		GL68D	-0.046749	1.6799
QL90E	-0.147545	0.433296		GL68E	-0.135887	2.06244
QL90F	-0.050258	6.95308		GL68F	-0.186894	1.69657
QL90G	0.006153	1.80803		GL68H	-0.01523	2.40376
QL90H	-0.007029	6.37833		GL68I	-0.083976	2.76402
QL90I	0.001037	0.253853		GL68K	-0.072342	1.7479
QL90K	0.081306	0.539656		GL68L	-0.160441	2.19882
QL90L	-0.002443	-0.497184		GL68M	-0.27492	2.03861
QL90M	0.001082	-1.04611		GL68N	-0.003181	2.03208
QL90N	0.006749	2.21567		GL68P	-0.00649	4.8365
QL90P	0.011217	3.95713		GL68Q	-0.070509	2.03195
QL90R	0.199827	0.762715		GL68R	-0.039962	1.65346
QL90S	0.00918	1.02166		GL68S	0.059265	2.0867
QL90T	0.011487	0.72408		GL68T	0.06184	2.73907
QL90V	0.003287	0.20549		GL68V	0.0008	3.0676
QL90W	0.000863	7.96548		GL68W	-0.167247	2.24488
QL90Y	-0.084864	7.83123		GL68Y	-0.140523	1.98282
QL91A	1.1792	0.007474		TL69A	0.013796	0.311675
QL91C	0.936973	-0.058165		TL69C	-0.005708	0.390223
QL91D	0.831217	2.25125		TL69D	-0.048716	0.857175
QL91E	0.821578	1.66483		TL69E	-0.069679	0.075865
QL91F	3.36601	5.39583		TL69F	-0.050946	0.624045
QL91G	1.23278	1.39545		TL69G	0.00688	0.585964
QL91H	2.81446	4.25005		TL69H	-0.010436	1.19721
QL91I	0.717747	-1.22178		TL69I	-0.019364	0.362065
QL91K	0.731025	-0.07284		TL69K	-0.015009	0.05737
QL91L	0.728791	-2.05118		TL69L	-0.060112	-0.121742
QL91M	0.655504	-2.39188		TL69M	-0.108433	0.013423
QL91N	0.690373	0.85184		TL69N	-0.005532	0.388707
QL91P	1.24317	1.82303		TL69P	-0.040748	-0.224254
QL91R	0.832092	2.20244		TL69Q	-0.01369	0.078557
QL91S	1.20945	1.13419		TL69R	0.003193	0.090537
QL91T	0.968948	0.608675		TL69S	-0.003907	-0.052736
QL91V	0.833996	-0.963576		TL69V	0.001772	0.589628
QL91W	6.49617	8.99606		TL69W	-0.114171	1.11975
QL91Y	3.38685	8.39097		TL69Y	-0.030581	0.740852
LL92A	0.140394	1.78999		DL70A	0.01805	1.04668
LL92C	0.053086	1.52722		DL70C	0.013561	0.799305
LL92D	-0.634123	1.50592		DL70E	0.006321	0.413003
LL92E	-0.642224	1.28366		DL70F	0.016358	0.157487
LL92F	-0.185156	0.773539		DL70G	0.024944	1.59986
LL92G	0.245547	2.4275		DL70H	0.012126	0.987288
LL92H	-0.074097	1.908		DL70I	0.013137	0.189019
LL92I	-0.04588	0.661759		DL70K	0.01584	0.435917
LL92K	0.16889	0.700266		DL70L	0.013198	0.178685
LL92M	-0.022294	0.031602		DL70M	0.008507	-0.073246
LL92N	-0.28337	1.59392		DL70N	0.018619	0.41493
LL92P	0.460127	4.2979		DL70P	0.015532	3.49327
LL92Q	-0.061909	1.14083		DL70Q	0.014649	0.500816
LL92R	0.245377	1.11677		DL70R	0.016287	0.67111
LL92S	-0.02288	1.98757		DL70S	0.018049	0.816158
LL92T	0.011891	1.84199		DL70T	0.010662	0.531135
LL92V	-0.037464	1.06438		DL70V	0.010274	0.540707
LL92W	-0.181831	1.23327		DL70W	0.012857	0.5546
LL92Y	-0.24428	1.11668		DL70Y	0.015636	0.28135
NL93A	0.465683	0.609732		FL71A	0.354678	3.23007
NL93C	0.364435	0.371557		FL71C	0.334899	2.99352
NL93D	-0.12405	0.051725		FL71D	0.367695	4.76011
NL93E	-0.176972	0.128372		FL71E	0.308188	4.5797
NL93F	-0.25442	-0.408681		FL71G	0.357934	4.27515
NL93G	0.519068	0.216564		FL71H	0.257543	2.93583
NL93H	0.284653	0.177563		FL71I	0.222672	2.35817
NL93I	0.069083	2.14588		FL71K	0.285378	3.5502
NL93K	0.790185	-0.150747		FL71L	0.168793	1.87846
NL93L	-0.180048	0.02105		FL71M	0.006958	1.15702
NL93M	-0.346585	-0.168401		FL71N	0.35297	3.65341
NL93P	0.022997	4.19156		FL71P	0.293373	6.44034
NL93Q	0.083984	0.092706		FL71Q	0.281388	3.86417
NL93R	0.837009	-0.118445		FL71R	0.315856	4.88768
NL93S	0.783179	0.345693		FL71S	0.374238	3.34015
NL93T	1.06523	1.21494		FL71T	0.326886	3.44923
NL93V	0.819835	1.79883		FL71V	0.253143	2.50456
NL93W	0.412295	-0.408154		FL71W	0.009051	3.31886
NL93Y	0.429186	-0.345783		FL71Y	0.13006	1.55144
SL94A	0.056705	-0.033054		QL90A	0.000346	0.125047
SL94C	-0.033953	-0.209216		QL90C	0.001304	0.147437
SL94D	0.011966	0.353105		QL90D	-0.000382	1.18576
SL94E	0.338968	-0.145235		QL90E	-0.000532	0.612798
SL94F	0.217955	-0.279421		QL90F	0.000852	-0.04751
SL94G	0.147239	0.735686		QL90G	0.001502	0.90791
SL94H	0.415355	0.34198		QL90H	-0.003287	1.0268
SL94I	0.160382	1.21932		QL90I	0.000579	-0.349056
SL94K	-0.022135	-0.265913		QL90K	0.002422	0.138342
SL94L	0.350447	-0.410132		QL90L	0.001639	-0.719313
SL94M	-0.042584	-0.958042		QL90M	0.001738	-1.16129
SL94N	0.123664	-0.10782		QL90N	0.000235	0.596502
SL94P	-0.228563	5.66554		QL90P	-0.003608	-0.968012
SL94Q	0.445348	-0.141129		QL90R	0.003408	0.506824
SL94R	0.253214	-0.044782		QL90S	0.001503	0.731271
SL94T	0.141069	0.854376		QL90T	0.002246	0.68771
SL94V	0.153849	1.12585		QL90V	-0.004835	-3.2e-05
SL94W	0.508302	0.840668		QL90W	0.002569	1.54305
SL94Y	0.065437	0.072802		QL90Y	0.000618	0.874351
YL95A	0.648091	1.40328		SL91A	0.021674	-0.057839
YL95C	0.610749	1.37903		SL91C	-0.01167	0.019856
YL95D	0.598424	1.43788		SL91D	-0.007048	-0.169075
YL95E	0.516613	0.990707		SL91E	0.043775	-0.081039
YL95F	0.146315	0.260929		SL91F	-0.118516	-0.115963
YL95G	0.539274	1.82619		SL91G	0.03612	0.061794
YL95H	0.614959	1.12584		SL91H	-0.0466	0.199759
YL95I	0.441334	0.953638		SL91I	-0.07956	0.500989
YL95K	0.672961	0.638546		SL91K	0.120557	-0.304585
YL95L	0.417653	0.644402		SL91L	-0.141273	-0.121866
YL95M	0.296216	0.445781		SL91M	-0.261352	-0.461306
YL95N	0.600682	1.31453		SL91N	-0.008803	-0.128358
YL95P	0.143789	0.846521		SL91P	0.02085	3.7055
YL95Q	0.629885	1.04388		SL91Q	-0.021926	-0.156609
YL95R	0.714409	0.74551		SL91R	0.009277	-0.242944
YL95S	0.756613	1.52662		SL91T	-0.021245	0.642466
YL95T	0.806243	1.35653		SL91V	-0.023756	0.538262
YL95V	0.575298	1.33503		SL91W	0.023889	0.202184
YL95W	0.320842	0.351735		SL91Y	0.015217	-0.022983
PL96A	0.023358	4.34679		YL92A	-0.005636	0.988204
PL96C	0.002877	4.66752		YL92C	-0.000235	0.961636
PL96D	-0.096236	4.81208		YL92D	-0.010796	1.31032
PL96E	-0.042578	4.41955		YL92E	-0.005857	0.946581
PL96F	0.027261	4.10736		YL92F	0.001228	-0.120807
PL96G	0.060995	3.40204		YL92G	0.001616	1.79998
PL96H	-0.003603	4.40081		YL92H	0.001026	1.00142
PL96I	0.002517	4.85072		YL92I	-0.003549	0.597166
PL96K	0.031582	3.82897		YL92K	0.002414	0.427511
PL96L	0.025321	4.09839		YL92L	-0.005094	0.109424
PL96M	-0.013582	4.00767		YL92M	0.005309	0.005176
PL96N	0.013218	4.57754		YL92N	-0.004482	1.12877
PL96Q	0.003071	4.25762		YL92P	0.000623	2.02906
PL96R	0.056672	3.80587		YL92Q	-0.000772	0.775239
PL96S	0.017898	4.64993		YL92R	0.011632	0.721915
PL96T	0.015743	4.87709		YL92S	-0.004898	1.42325
PL96V	0.002904	4.87489		YL92T	0.001315	1.50637
PL96W	0.003734	4.21279		YL92V	0.00014	0.986011
PL96Y	0.020576	3.99549		YL92W	0.000962	0.375289
PL97A	-0.000772	1.808		SL93A	0.021351	-0.053046
PL97C	0.028988	2.00011		SL93C	0.003373	-0.052673
PL97D	-0.19459	1.78344		SL93D	-0.056778	0.61812
PL97E	-0.209941	1.41934		SL93E	-0.051962	0.897005
PL97F	-0.072062	1.40481		SL93F	-0.023822	0.871514
PL97G	0.034593	2.04023		SL93G	0.052984	0.519407
PL97H	0.004079	1.95145		SL93H	0.015148	2.36608
PL97I	-0.047659	1.83237		SL93I	-0.012434	0.028409
PL97K	0.039697	1.5342		SL93K	0.006417	0.538826
PL97L	-0.053823	1.44762		SL93L	-0.011117	0.084318
PL97M	-0.043119	1.37468		SL93M	-0.017854	-0.386176
PL97N	-0.020378	1.95601		SL93N	-0.004008	0.373754
PL97Q	-0.01776	1.71037		SL93P	0.008143	2.07054
PL97R	0.042917	1.60894		SL93Q	-0.015799	0.623236
PL97S	0.034458	1.91196		SL93R	0.002254	0.572579
PL97T	-0.004654	2.1569		SL93T	-0.010545	0.196162
PL97V	-0.015382	2.03836		SL93V	-0.007405	-0.055172
PL97W	-0.12715	1.51194		SL93W	-0.013176	3.85174
PL97Y	-0.057735	1.4952		SL93Y	-0.005892	1.59404
YL98A	0.026745	0.921418		TL94A	0.083004	0.338141
YL98C	0.042722	0.694107		TL94C	-0.000821	0.130778
YL98D	-0.180425	0.48223		TL94D	0.057911	0.261992
YL98E	-0.278073	0.360671		TL94E	-0.067476	-0.017816
YL98F	0.038715	-0.033262		TL94F	-0.283039	-0.754897
YL98G	0.027319	-0.006699		TL94G	0.080138	0.723405
YL98H	-0.034502	0.498246		TL94H	0.073428	-0.063545
YL98I	0.005554	2.77952		TL94I	-0.196477	-0.137604
YL98K	0.076244	0.104114		TL94K	0.001994	-0.508522
YL98L	-0.025705	0.337005		TL94L	-0.265914	-0.436181
YL98M	-0.008749	0.288093		TL94M	-0.336641	-0.718533
YL98N	0.013216	0.127809		TL94N	0.056864	0.088096
YL98P	-0.00211	3.63213		TL94P	0.027049	1.3739
YL98Q	-0.03935	0.391357		TL94Q	-0.039144	-0.194705
YL98R	0.248744	0.295864		TL94R	-0.005002	-0.511133
YL98S	0.024428	0.471946		TL94S	0.104327	0.240356
YL98T	0.037953	1.55796		TL94V	-0.057814	0.196828
YL98V	0.007054	2.36455		TL94W	-0.262216	-0.794587
YL98W	-0.020365	0.242568		TL94Y	-0.165029	-0.660797
TL99A	0.048716	0.113083		PL95A	0.622887	2.07961
TL99C	0.01524	0.061059		PL95C	0.629832	2.1322
TL99D	-0.001272	1.34925		PL95D	0.76403	1.87344
TL99E	0.000477	0.763406		PL95E	0.617271	1.77276
TL99F	0.032377	1.95985		PL95F	0.345219	1.74488
TL99G	0.070918	1.09076		PL95G	0.426598	1.3988
TL99H	0.040366	2.25302		PL95H	0.58615	1.89144
TL99I	-0.033647	-0.671918		PL95I	0.658202	2.17136
TL99K	-0.018145	-0.087277		PL95K	0.474025	1.61859
TL99L	-0.020788	-1.03646		PL95L	0.450505	1.71923
TL99M	-0.088215	-0.871465		PL95M	0.258963	1.70144
TL99N	0.012879	0.471149		PL95N	0.735858	1.92406
TL99P	0.021377	2.50719		PL95Q	0.684804	1.75277
TL99Q	-0.030486	0.342831		PL95R	0.499397	1.63435
TL99R	-0.019935	0.031326		PL95S	0.785648	1.99239
TL99S	0.029894	0.730911		PL95T	0.965551	2.18581
TL99V	-0.001211	-0.408171		PL95V	0.809204	2.26454
TL99W	0.014432	3.19545		PL95W	0.333426	1.71778
TL99Y	0.033945	2.80963		PL95Y	0.35818	1.69432
				PL96A	0.536339	1.45069
				PL96C	0.477931	1.64114
				PL96D	0.697407	2.31328
				PL96E	0.697445	1.54251
				PL96F	0.310904	1.45439
				PL96G	0.551729	1.83625
				PL96H	0.601592	2.34993
				PL96I	0.284496	1.68816
				PL96K	0.297644	1.58789
				PL96L	0.160972	1.37383
				PL96M	0.027515	1.0455
				PL96N	0.568987	2.08987
				PL96Q	0.59845	1.78177
				PL96R	0.516595	1.69789
				PL96S	0.509674	1.82344
				PL96T	0.49309	2.05213
				PL96V	0.295092	1.76935
				PL96W	0.721633	2.37276
				PL96Y	0.733444	1.65409
				EL97A	0.045048	0.540981
				EL97C	0.031145	0.479563
				EL97D	0.024789	0.193434
				EL97F	0.000795	0.502795
				EL97G	0.087859	0.579007
				EL97H	0.014429	0.779546
				EL97I	0.040549	0.549366
				EL97K	0.019432	0.439968
				EL97L	0.016842	0.158665
				EL97M	0.007121	0.245038
				EL97N	0.025128	0.341939
				EL97P	0.002109	-0.101494
				EL97Q	-0.00723	0.32756
				EL97R	0.026832	0.606945
				EL97S	0.037664	0.581294
				EL97T	0.047412	0.868555
				EL97V	0.042686	0.625339
				EL97W	0.000744	1.52458
				EL97Y	0.009169	0.787726
				YL98A	0.540144	0.792179
				YL98C	0.509789	0.742421
				YL98D	0.547938	0.683659
				YL98E	0.510555	0.642527
				YL98F	0.215943	-0.036964
				YL98G	0.540037	0.183802
				YL98H	0.433165	0.632274
				YL98I	0.453892	2.89245
				YL98K	0.325363	0.198929
				YL98L	0.321051	0.583263
				YL98M	0.263854	0.451252
				YL98N	0.499161	0.322576
				YL98P	0.490654	4.66265
				YL98Q	0.424978	0.403637
				YL98R	0.242147	0.10605
				YL98S	0.530592	0.673279
				YL98T	0.50259	1.81007
				YL98V	0.482116	2.24265
				YL98W	0.303742	0.516632
				Mutation	Bind	Fold

## Sheet: PyRosetta Raw Results
S-RBD-B38				S-RBD-CB6
Mutation	ddG_bind	ddG_fold		Mutation	ddG_bind	ddG_fold
DH1A	-0.023002	0.61145		EH1A	0.004348	0.903321
DH1C	-0.189333	2.18535		EH1C	0.00357	2.7434
DH1E	0.047865	-1.10069		EH1D	0.006949	1.32793
DH1F	0.00276	3.05631		EH1F	0.005525	2.99463
DH1G	0.013127	0.700301		EH1G	0.005763	1.51221
DH1H	0.017875	0.975784		EH1H	0.003748	1.75198
DH1I	-0.24085	1.28069		EH1I	0.008753	2.19845
DH1K	0.045409	0.117074		EH1K	0.00508	0.80121
DH1L	-0.004068	0.790218		EH1L	0.006492	1.69864
DH1M	-0.074974	1.80748		EH1M	0.010026	1.51929
DH1N	0.062956	-0.261309		EH1N	-0.000104	1.08963
DH1P	-0.245225	2.14927		EH1P	0.001073	1.16934
DH1Q	-0.017494	0.025702		EH1Q	0.005781	-0.177811
DH1R	0.044156	0.880075		EH1R	0.006796	2.01133
DH1S	-0.012234	-0.448959		EH1S	0.003997	0.829619
DH1T	-0.048315	0.247013		EH1T	0.003201	0.655187
DH1V	-0.253312	1.50448		EH1V	0.008118	1.97523
DH1W	0.059217	2.97014		EH1W	0.005594	3.28293
DH1Y	-0.012979	2.06874		EH1Y	0.008334	2.82387
EH2A	-0.068667	0.697717		VH2A	-0.028921	0.331766
EH2C	-0.106286	2.28987		VH2C	-0.024055	0.865185
EH2D	-0.133331	-0.786386		VH2D	-0.021708	0.647508
EH2F	-0.025263	1.51046		VH2E	-0.0189	-0.091784
EH2G	0.006292	1.87483		VH2F	-0.024801	0.954573
EH2H	-0.070433	0.437927		VH2G	0.045612	3.07262
EH2I	-0.084888	1.47794		VH2H	-0.039189	0.255377
EH2K	-0.124525	-0.436158		VH2I	0.006682	-0.476091
EH2L	-0.111984	0.691189		VH2K	-0.016581	0.243948
EH2M	-0.081445	1.45943		VH2L	0.607093	0.153334
EH2N	-0.093279	-0.415449		VH2M	-0.013318	0.978264
EH2P	-0.059237	2.27585		VH2N	-0.029315	0.802989
EH2Q	-0.082248	-0.219605		VH2P	-0.032437	48.6137
EH2R	-0.090457	0.479966		VH2Q	-0.028356	-0.048627
EH2S	-0.073953	-0.90359		VH2R	-0.03437	0.338243
EH2T	-0.052137	-0.614724		VH2S	-0.01965	-0.319157
EH2V	-0.093289	0.458885		VH2T	0.025108	-1.37119
EH2W	-0.070012	2.15211		VH2W	-0.045277	2.76249
EH2Y	-0.069228	1.12673		VH2Y	-0.039558	0.587471
VH3A	1.06913	1.84475		QH3A	-0.004204	2.43269
VH3C	0.292852	1.11329		QH3C	-0.030242	3.89779
VH3D	-1.93294	1.71044		QH3D	-0.002312	4.62201
VH3E	-1.46835	0.811192		QH3E	-0.007531	1.74678
VH3F	2.13944	2.79733		QH3F	-0.013154	3.91836
VH3G	0.411193	4.66545		QH3G	-0.009239	5.13603
VH3H	2.48438	2.11875		QH3H	0.002754	3.1727
VH3I	-0.448506	-1.0211		QH3I	-0.006261	2.56056
VH3K	4.3816	2.28336		QH3K	0.000481	2.78288
VH3L	2.2405	3.11226		QH3L	-0.022701	1.43575
VH3M	-0.266907	3.72701		QH3M	-0.007599	2.7428
VH3N	0.451822	1.62113		QH3N	9.7e-05	3.34157
VH3P	1.60027	7.65712		QH3P	-0.001047	13.5836
VH3Q	-1.76958	1.14997		QH3R	0.007478	3.00826
VH3R	0.948767	3.70903		QH3S	0.001711	2.98707
VH3S	1.43476	1.81511		QH3T	-0.002836	2.7182
VH3T	0.979842	0.009323		QH3V	-0.003906	2.77897
VH3W	1.09609	6.50972		QH3W	-0.012281	3.94549
VH3Y	0.739656	3.97742		QH3Y	0.000248	2.98247
QH4A	2.2944	0.03195		AH24C	-0.014931	0.971435
QH4C	0.737755	1.08455		AH24D	-0.00573	-0.854696
QH4D	6.13176	1.85541		AH24E	-0.004412	-0.834451
QH4E	2.08966	0.446794		AH24F	0.01162	1.89026
QH4F	92.4801	1.46753		AH24G	-0.017189	0.11928
QH4G	2.4376	1.7618		AH24H	-0.015777	0.345796
QH4H	21.2665	1.06445		AH24I	0.575029	0.774431
QH4I	0.907985	1.25135		AH24K	-0.005897	0.387058
QH4K	1.90968	-1.1065		AH24L	0.01035	0.557711
QH4L	-0.575738	0.009185		AH24M	0.004799	1.20208
QH4M	-0.661222	0.432805		AH24N	0.001177	-0.09932
QH4N	2.07875	0.537416		AH24P	0.004468	24.9516
QH4P	2.32558	109.717		AH24Q	-0.015142	-0.97406
QH4R	0.756313	-0.406839		AH24R	-4.7e-05	1.47422
QH4S	2.35323	-0.786459		AH24S	0.006293	-1.9582
QH4T	0.93247	-0.385712		AH24T	0.005837	-0.155559
QH4V	0.936033	1.296		AH24V	0.087307	0.400073
QH4W	2.26835	3.7806		AH24W	0.560754	2.2506
QH4Y	2.35344	0.85665		AH24Y	0.027094	1.50928
AH25C	0.083762	3.76128		SH25A	0.00844	-0.194708
AH25D	0.142631	11.3239		SH25C	-0.001069	2.96205
AH25E	1.00742	14.7618		SH25D	0.011821	-0.854978
AH25F	1.32579	15.0313		SH25E	0.025659	-0.764993
AH25G	0.005439	3.36782		SH25F	0.343809	1.76553
AH25H	0.527059	15.3869		SH25G	0.012062	-0.131993
AH25I	8.40079	10.2304		SH25H	0.069352	0.64473
AH25K	1.13504	22.3514		SH25I	0.076543	4.80304
AH25L	0.428137	9.81549		SH25K	0.002403	-0.302308
AH25M	0.339121	12.146		SH25L	0.046671	1.75836
AH25N	0.31379	11.3569		SH25M	0.009383	2.15705
AH25P	1.5983	75.7128		SH25N	0.007703	-0.94973
AH25Q	1.11167	14.1258		SH25P	1.04863	104.731
AH25R	1.25629	20.988		SH25Q	0.023214	-0.191917
AH25S	0.052921	1.40083		SH25R	0.011244	1.379
AH25T	0.198065	5.04432		SH25T	0.049219	1.26545
AH25V	0.350579	4.47703		SH25V	0.395018	4.02289
AH25W	1.50184	19.8423		SH25W	0.224777	2.80032
AH25Y	1.24112	17.171		SH25Y	0.561303	1.48125
SH26A	0.051914	-0.164424		GH26A	-0.000802	1.08898
SH26C	0.001989	1.80678		GH26C	0.004174	3.22963
SH26D	0.02182	0.446937		GH26D	-0.012598	2.56741
SH26E	0.069798	-0.587705		GH26E	0.001489	2.61294
SH26F	0.053806	-0.037132		GH26F	0.007679	3.71475
SH26G	0.046967	3.37059		GH26H	0.000915	2.3304
SH26H	0.026074	-0.127689		GH26I	0.00288	6.72472
SH26I	-0.004214	-0.532425		GH26K	-0.005182	3.30634
SH26K	0.039665	-1.13888		GH26L	0.006783	2.871
SH26L	0.020114	-1.14411		GH26M	-0.008264	4.61809
SH26M	0.044253	0.682109		GH26N	-0.005734	1.23663
SH26N	0.000501	0.267605		GH26P	0.024993	88.2018
SH26P	1.89351	103.663		GH26Q	-0.0045	2.72426
SH26Q	0.047871	-0.420121		GH26R	0.004117	3.71876
SH26R	-0.015633	-1.10736		GH26S	0.003951	0.976441
SH26T	0.048825	-0.656432		GH26T	0.005838	2.31442
SH26V	0.025092	-0.487461		GH26V	-0.000432	6.0213
SH26W	0.01098	2.26878		GH26W	0.010161	5.2871
SH26Y	0.067919	0.333361		GH26Y	0.002469	3.16615
GH27A	2.34992	4.83229		FH27A	-0.002834	4.74955
GH27C	7.04945	8.55873		FH27C	-0.005866	5.38137
GH27D	11.4282	12.1653		FH27D	-0.010058	4.92716
GH27E	8.84939	14.2418		FH27E	-0.013165	5.84653
GH27F	73.4424	17.5007		FH27G	-0.005306	7.58351
GH27H	26.7708	19.9309		FH27H	3.2e-05	2.17087
GH27I	12.858	21.3969		FH27I	0.248652	5.33483
GH27K	14.6674	12.0673		FH27K	-0.012115	7.37988
GH27L	19.1854	13.273		FH27L	1.07898	3.03654
GH27M	12.4642	13.1746		FH27M	-0.006933	3.05417
GH27N	22.1716	10.8366		FH27N	0.001659	4.21788
GH27P	4.83138	206.289		FH27P	-0.024443	57.5357
GH27Q	13.3087	12.5588		FH27Q	-0.007217	4.8339
GH27R	69.4163	13.9737		FH27R	-0.015637	7.62901
GH27S	4.93925	7.51427		FH27S	-0.003445	4.90775
GH27T	8.88524	10.217		FH27T	-0.012809	4.13989
GH27V	12.7439	19.7901		FH27V	-0.036578	4.76421
GH27W	39.0377	23.3631		FH27W	0.002269	4.44295
GH27Y	70.0987	17.907		FH27Y	-0.007862	1.51598
FH28A	-0.477387	7.11254		TH28A	0.002808	-0.138264
FH28C	0.037774	7.43508		TH28C	0.016485	1.83451
FH28D	0.857127	6.54555		TH28D	0.002246	-1.68221
FH28E	0.867775	8.44009		TH28E	0.003025	-0.563774
FH28G	0.6595	8.30364		TH28F	1.09425	2.17499
FH28H	0.071383	5.38946		TH28G	-0.005626	1.77355
FH28I	18.0616	10.2083		TH28H	-0.005734	1.31953
FH28K	9.90285	12.183		TH28I	0.003318	2.84395
FH28L	1.34035	9.30766		TH28K	0.005562	0.758964
FH28M	0.243209	5.60081		TH28L	-0.004887	1.04865
FH28N	0.394276	7.82084		TH28M	0.009255	1.97317
FH28P	0.253492	122.024		TH28N	0.005502	-0.215891
FH28Q	0.654739	9.68605		TH28P	0.005837	41.799
FH28R	2.33594	10.8892		TH28Q	-0.006863	0.408297
FH28S	0.692517	7.1266		TH28R	-0.005407	1.76994
FH28T	16.6182	6.22347		TH28S	0.004259	-1.45034
FH28V	16.3291	8.90088		TH28V	-3.4e-05	0.292528
FH28W	0.407055	6.34638		TH28W	0.009199	2.44935
FH28Y	0.095432	2.05663		TH28Y	1.16964	1.82813
IH29A	0.807204	0.703903		VH29A	0.008087	2.24161
IH29C	0.009573	1.46545		VH29C	0.000472	1.77904
IH29D	0.885184	-1.06096		VH29D	0.018897	3.10879
IH29E	1.41758	-0.071835		VH29E	0.01092	5.80343
IH29F	-1.38103	1.99192		VH29F	-0.021201	7.58413
IH29G	1.37745	3.68729		VH29G	0.011021	5.14656
IH29H	0.155988	1.76643		VH29H	-0.001446	6.36237
IH29K	0.536025	0.687832		VH29I	-0.012967	1.00343
IH29L	0.192638	0.286194		VH29K	-0.002218	11.862
IH29M	-0.504773	0.747566		VH29L	-0.005201	4.1785
IH29N	0.60159	-0.915503		VH29M	0.015681	5.14821
IH29P	33.2637	7.87178		VH29N	0.014758	2.74446
IH29Q	1.15179	0.500809		VH29P	0.000587	24.7121
IH29R	0.949018	1.70128		VH29Q	0.008486	5.36755
IH29S	1.12497	1.07848		VH29R	0.009356	10.5327
IH29T	1.13327	-0.139689		VH29S	0.007816	2.1688
IH29V	0.506576	-0.766637		VH29T	0.010153	-0.273788
IH29W	-2.21376	2.31302		VH29W	0.004842	10.7139
IH29Y	-1.64342	1.30574		VH29Y	0.001932	9.09012
VH30A	-0.004616	2.23069		SH30A	-0.006832	0.388159
VH30C	0.021757	3.04842		SH30C	0.001088	1.79287
VH30D	0.001699	6.93257		SH30D	-0.009756	-0.459769
VH30E	-0.04437	9.12965		SH30E	0.043484	-0.423751
VH30F	0.450752	12.0265		SH30F	0.091066	1.16053
VH30G	0.07034	7.47584		SH30G	0.00476	1.84659
VH30H	0.149067	12.8285		SH30H	0.075722	0.840295
VH30I	0.19875	1.3197		SH30I	0.025561	1.4347
VH30K	0.023221	15.9115		SH30K	0.080057	-0.599211
VH30L	0.071843	3.31589		SH30L	0.113996	1.02801
VH30M	0.041481	6.61003		SH30M	0.030439	1.59903
VH30N	0.107798	5.49368		SH30N	0.004926	-0.443277
VH30P	0.303494	12.3282		SH30P	0.106249	25.5983
VH30Q	-0.005872	7.02683		SH30Q	-0.014138	0.065533
VH30R	0.054298	15.2263		SH30R	0.02111	0.544622
VH30S	0.006334	4.77874		SH30T	0.015333	0.56636
VH30T	0.00235	2.65013		SH30V	0.022394	1.21541
VH30W	0.445459	16.127		SH30W	0.145119	1.80725
VH30Y	0.53562	15.4615		SH30Y	0.136528	0.727509
SH31A	0.01906	-0.779112		SH31A	-0.006097	0.670021
SH31C	0.022657	1.68136		SH31C	0.002974	1.28587
SH31D	-0.111826	2.35935		SH31D	-0.007234	-1.22212
SH31E	0.510257	4.44056		SH31E	0.006527	-1.27524
SH31F	0.849198	3.90416		SH31F	0.008351	0.489746
SH31G	-0.026915	2.30403		SH31G	0.01128	1.41587
SH31H	0.259065	5.32496		SH31H	0.005042	-0.745134
SH31I	1.04205	3.32073		SH31I	0.010652	1.61581
SH31K	-0.224405	7.69446		SH31K	0.016124	-1.44643
SH31L	1.55519	6.00678		SH31L	0.006207	-0.102075
SH31M	-0.151493	5.27748		SH31M	-0.00031	1.92839
SH31N	0.035123	3.60957		SH31N	-0.003	-0.546143
SH31P	-0.006197	17.2165		SH31P	0.010503	37.5569
SH31Q	2.02381	4.23173		SH31Q	0.010877	-0.402627
SH31R	-0.164171	6.64218		SH31R	0.009256	-0.532483
SH31T	-0.155146	-0.160145		SH31T	-0.006945	-0.925009
SH31V	-0.027064	2.97686		SH31V	0.010578	1.09065
SH31W	0.05146	3.73399		SH31W	-0.004027	2.30041
SH31Y	0.535331	3.49441		SH31Y	0.048749	-0.035652
SH32A	-0.648868	-0.549859		NH32A	-0.007029	0.563053
SH32C	-0.06519	0.68425		NH32C	0.01196	1.95982
SH32D	-2.81369	-1.4101		NH32D	0.001441	2.85941
SH32E	0.195027	-2.36425		NH32E	0.124485	3.6791
SH32F	-0.692953	0.851704		NH32F	0.197916	4.5295
SH32G	0.492999	0.861231		NH32G	-0.004733	0.965509
SH32H	-0.423404	-0.472998		NH32H	0.006575	1.49334
SH32I	1.71026	-0.018024		NH32I	0.313181	5.7075
SH32K	-0.045982	-1.49381		NH32K	0.158842	3.82441
SH32L	-1.25063	-1.30824		NH32L	0.031518	5.25533
SH32M	-0.952323	0.190669		NH32M	0.033602	3.68438
SH32N	0.358776	-1.38374		NH32P	0.045119	75.1296
SH32P	2.83796	40.6916		NH32Q	0.011631	3.84885
SH32Q	0.485417	-1.98923		NH32R	0.155946	3.07566
SH32R	-0.365793	-0.452014		NH32S	-0.003783	-0.5028
SH32T	0.456553	-1.00625		NH32T	-0.000331	0.569889
SH32V	1.12231	-0.131813		NH32V	0.008664	2.70339
SH32W	-0.29439	0.865842		NH32W	0.110402	5.2362
SH32Y	-0.834688	0.362082		NH32Y	0.004203	4.42702
NH33A	1.1003	-0.634654		YH33A	-0.011518	1.27223
NH33C	0.27008	-0.099928		YH33C	-0.002032	1.90426
NH33D	1.61892	-0.767704		YH33D	0.000286	1.63975
NH33E	2.52145	-1.08858		YH33E	-0.002411	1.88902
NH33F	7.90086	1.035		YH33F	-2.5e-05	-0.337407
NH33G	1.70038	2.21797		YH33G	-0.00495	4.35267
NH33H	1.81389	0.083647		YH33H	-0.007573	0.522544
NH33I	0.149437	0.678184		YH33I	0.088779	0.654271
NH33K	8.00153	0.997854		YH33K	-0.012254	2.21002
NH33L	2.98404	1.19388		YH33L	3.39654	1.10633
NH33M	2.42475	0.63057		YH33M	-0.008674	1.44091
NH33P	1.30886	36.9756		YH33N	-0.006757	0.973762
NH33Q	1.36796	-1.2915		YH33P	0.009757	31.6161
NH33R	11.2172	1.07427		YH33Q	-0.003671	1.28717
NH33S	1.60738	-0.536584		YH33R	0.058118	2.16253
NH33T	1.88218	-1.43367		YH33S	-0.005765	1.8901
NH33V	1.83517	-2.61732		YH33T	-0.005954	1.87123
NH33W	44.9572	6.14847		YH33V	-0.013948	0.590102
NH33Y	6.88837	0.322344		YH33W	0.178378	0.964333
YH34A	1.92359	-0.142423		MH34A	0.005466	3.30311
YH34C	-0.792026	1.09587		MH34C	0.008135	3.42025
YH34D	6.38141	-1.63478		MH34D	0.001213	7.23752
YH34E	2.18028	-1.33049		MH34E	0.004031	4.39811
YH34F	0.144347	-0.349905		MH34F	0.173186	7.9388
YH34G	3.66679	2.81579		MH34G	-0.004422	6.77851
YH34H	0.965319	0.177841		MH34H	0.01383	7.59314
YH34I	-0.896018	-1.6239		MH34I	0.00684	2.74248
YH34K	4.87936	-1.23422		MH34K	0.009696	6.38188
YH34L	2.71083	-1.46056		MH34L	0.010069	2.66369
YH34M	-0.34785	0.010607		MH34N	0.002693	3.87378
YH34N	2.61178	-0.866163		MH34P	-0.000734	43.2213
YH34P	24.3197	12.562		MH34Q	0.005968	2.34834
YH34Q	0.880144	-0.35817		MH34R	0.015389	5.74688
YH34R	3.53229	-0.095461		MH34S	-0.013973	3.97509
YH34S	2.77624	0.268069		MH34T	0.002137	2.53997
YH34T	2.13612	-0.327466		MH34V	0.004107	1.32206
YH34V	-0.764859	-1.67803		MH34W	0.152294	14.6945
YH34W	2.03129	1.13873		MH34Y	0.105256	10.4038
MH35A	-0.027418	5.18996		VH50A	0.005503	2.65649
MH35C	-0.043126	4.73067		VH50C	-0.004552	2.36089
MH35D	0.608752	7.96054		VH50D	-0.003049	3.19943
MH35E	-0.032854	4.72758		VH50E	-0.015995	3.41375
MH35F	33.2201	7.18795		VH50F	0.259313	4.68796
MH35G	0.012638	6.49213		VH50G	-0.008597	6.54854
MH35H	6.3829	4.15084		VH50H	0.006564	4.72004
MH35I	0.823522	4.68082		VH50I	0.000695	-1.18446
MH35K	0.059232	6.96375		VH50K	0.005627	1.53975
MH35L	0.470754	1.61972		VH50L	-0.009333	2.38047
MH35N	0.349855	3.80246		VH50M	-0.003725	2.80445
MH35P	0.778155	59.7213		VH50N	0.000323	2.43433
MH35Q	0.032973	2.86941		VH50P	0.002924	78.692
MH35R	-0.001571	8.12917		VH50Q	0.003676	1.82542
MH35S	0.000776	5.20261		VH50R	0.042582	2.94468
MH35T	-0.022366	3.59732		VH50S	-0.000496	2.40322
MH35V	0.653409	1.87788		VH50T	-0.022085	-0.012278
MH35W	24.7659	9.91332		VH50W	0.062483	7.69973
MH35Y	28.9007	9.91911		VH50Y	0.94274	5.66065
VH51A	0.681531	0.986694		IH51A	-0.006278	4.71666
VH51C	-0.792215	1.60689		IH51C	-0.00093	4.08759
VH51D	1.04592	1.77069		IH51D	0.003829	5.59446
VH51E	1.671	-0.285403		IH51E	0.005011	5.39158
VH51F	5.64156	1.92864		IH51F	0.008079	6.2764
VH51G	0.958508	3.496		IH51G	0.010317	7.81478
VH51H	12.1132	1.53029		IH51H	-0.006799	5.29038
VH51I	4.85007	-1.15572		IH51K	0.003448	6.30385
VH51K	4.69071	-0.700753		IH51L	-0.015956	1.45558
VH51L	5.4975	0.258065		IH51M	-0.00112	2.55429
VH51M	11.2835	0.320751		IH51N	-0.005611	4.2942
VH51N	1.96785	1.25047		IH51P	-0.048343	73.2922
VH51P	1.89647	12.9746		IH51Q	-0.005567	3.06826
VH51Q	1.62692	-0.493293		IH51R	0.004934	5.50423
VH51R	2.76398	-0.063941		IH51S	0.000566	4.33051
VH51S	1.23773	0.500179		IH51T	0.003628	2.12485
VH51T	-0.125807	-0.452284		IH51V	0.000864	-0.5054
VH51W	22.5333	4.32635		IH51W	-0.007102	9.71826
VH51Y	48.2571	2.20767		IH51Y	-0.006506	7.42206
IH52A	-0.054634	6.5452		YH52A	0.024675	4.06278
IH52C	-0.09858	5.57631		YH52C	0.013111	4.7105
IH52D	-0.062822	7.96176		YH52D	0.018039	5.23162
IH52E	-0.036648	8.00883		YH52E	-0.006923	4.42173
IH52F	-0.101298	12.8029		YH52F	0.014086	0.839467
IH52G	-0.04628	11.2233		YH52G	-0.531604	6.47678
IH52H	-0.071558	11.7537		YH52H	0.025318	2.45911
IH52K	-0.045468	13.033		YH52I	-0.499912	4.41882
IH52L	-0.072125	2.00029		YH52K	0.012195	2.91536
IH52M	-0.063001	4.58921		YH52L	-0.52305	2.63039
IH52N	-0.076569	5.84943		YH52M	-0.002926	3.68489
IH52P	5.4539	72.7451		YH52N	0.024125	4.03702
IH52Q	-0.061076	6.42557		YH52P	0.022402	63.0842
IH52R	-0.065817	15.2222		YH52Q	0.008218	3.95794
IH52S	-0.032707	6.87894		YH52R	0.039853	3.66924
IH52T	-0.084795	4.66638		YH52S	0.014393	3.24112
IH52V	-0.060678	0.746259		YH52T	0.01623	3.19642
IH52W	-0.079622	18.5443		YH52V	-0.448216	3.67874
IH52Y	-0.064078	15.5154		YH52W	-8e-05	3.60315
YH53A	-1.81394	2.96696		SH53A	-0.001942	-0.560812
YH53C	0.148636	3.71509		SH53C	0.002298	1.97584
YH53D	-0.085669	4.06813		SH53D	0.010533	0.521476
YH53E	0.35611	3.94553		SH53E	-0.001629	0.286926
YH53F	0.350826	0.092573		SH53F	0.024868	2.67314
YH53G	-1.9204	6.1825		SH53G	0.000551	1.91765
YH53H	-0.240203	1.28453		SH53H	0.004707	1.74489
YH53I	4.54126	3.3636		SH53I	0.043009	2.46611
YH53K	4.15192	2.9555		SH53K	0.010366	0.46275
YH53L	3.2256	2.68636		SH53L	0.064568	1.24436
YH53M	-0.061401	2.88219		SH53M	0.001433	1.10135
YH53N	-0.297185	2.68022		SH53N	0.004217	0.559859
YH53P	-0.036119	21.7746		SH53P	0.309943	11.2501
YH53Q	0.531326	2.10182		SH53Q	0.000826	0.694076
YH53R	4.17222	3.54511		SH53R	0.000745	1.48367
YH53S	-2.15369	2.73851		SH53T	0.067858	-0.24289
YH53T	0.355523	3.29579		SH53V	0.079926	1.29536
YH53V	2.05347	2.81684		SH53W	0.025016	3.3426
YH53W	5.67966	2.78173		SH53Y	0.026608	2.24557
SH54A	0.49923	-1.49328		GH54A	-0.011633	3.21998
SH54C	-0.033995	1.06115		GH54C	0.002831	5.59084
SH54D	0.944595	2.02761		GH54D	0.003183	2.05623
SH54E	2.96241	2.74857		GH54E	-0.011189	4.14679
SH54F	117.625	3.37063		GH54F	-0.000452	5.53862
SH54G	1.86006	1.93991		GH54H	-0.000119	3.76134
SH54H	48.6329	3.05111		GH54I	-0.000315	8.31327
SH54I	75.93	1.12679		GH54K	-0.011586	3.24296
SH54K	56.9783	1.8811		GH54L	-0.011464	5.26395
SH54L	48.0949	1.93171		GH54M	-0.000463	5.95309
SH54M	14.9285	1.83657		GH54N	0.000843	2.6389
SH54N	1.86125	0.145219		GH54P	-0.032558	131.765
SH54P	7.75161	7.27342		GH54Q	-2.8e-05	3.9723
SH54Q	6.00035	1.86984		GH54R	-7e-06	4.91688
SH54R	4.41427	2.24902		GH54S	-0.022932	-0.32093
SH54T	-0.850063	-0.161498		GH54T	-0.012352	3.20939
SH54V	4.47958	0.739386		GH54V	-0.011101	7.9561
SH54W	187.953	4.54028		GH54W	-0.000522	8.16831
SH54Y	125.223	2.81175		GH54Y	0.035317	5.69197
GH55A	2.96763	3.93299		GH55A	-0.018837	3.72157
GH55C	10.9928	6.55739		GH55C	-0.018665	11.2028
GH55D	37.2336	2.33046		GH55D	-0.020211	1.94447
GH55E	73.7095	2.9609		GH55E	0.025695	9.14731
GH55F	280.052	7.59243		GH55F	-0.001624	10.8865
GH55H	159.157	3.96583		GH55H	-0.003191	9.15631
GH55I	92.0814	10.3174		GH55I	-0.017001	13.721
GH55K	70.1388	2.31378		GH55K	-0.015418	3.12961
GH55L	180.399	5.87507		GH55L	-0.019002	9.92084
GH55M	57.2894	7.70429		GH55M	-0.022873	10.7787
GH55N	55.4595	1.77374		GH55N	0.002132	2.41361
GH55P	41.4621	189.988		GH55P	0.018462	219.356
GH55Q	82.2663	4.00911		GH55Q	-0.022769	4.139
GH55R	63.7992	5.39869		GH55R	-0.00803	10.0932
GH55S	6.47687	1.21978		GH55S	-0.016492	0.775773
GH55T	34.419	3.87364		GH55T	0.016285	9.80258
GH55V	81.205	10.2829		GH55V	-0.018382	13.4934
GH55W	224.466	7.91561		GH55W	-0.020714	11.8997
GH55Y	302.296	7.13522		GH55Y	0.004058	10.0122
GH56A	0.878124	4.37118		SH56A	0.026664	0.405288
GH56C	1.06551	6.98532		SH56C	0.027161	1.64108
GH56D	1.09818	4.06469		SH56D	0.052297	-1.07606
GH56E	0.887221	6.63597		SH56E	0.041782	-0.705056
GH56F	0.962436	9.62838		SH56F	0.060078	1.70548
GH56H	0.450192	8.08132		SH56G	0.086261	0.866035
GH56I	0.721785	9.64542		SH56H	0.062597	0.27922
GH56K	2.33831	6.38181		SH56I	0.048663	1.60959
GH56L	1.00768	7.8731		SH56K	0.096006	0.151962
GH56M	0.348739	8.36022		SH56L	0.002912	0.783853
GH56N	1.19911	3.77257		SH56M	0.065398	1.69843
GH56P	1.01982	103.507		SH56N	0.035253	0.010255
GH56Q	1.40718	6.22305		SH56P	0.047505	17.5636
GH56R	1.82204	8.47411		SH56Q	0.025267	0.056062
GH56S	1.25147	1.72433		SH56R	0.068601	0.969611
GH56T	1.23694	5.59321		SH56T	0.011637	-0.81804
GH56V	1.02858	9.06338		SH56V	0.046123	1.26481
GH56W	-0.637116	11.9547		SH56W	0.055834	2.71899
GH56Y	0.787562	10.0103		SH56Y	0.029725	1.40935
SH57A	1.21067	0.266695		TH57A	0.212466	1.34116
SH57C	0.628359	2.66736		TH57C	0.033568	1.21458
SH57D	7.29691	-0.644793		TH57D	0.213844	3.05322
SH57E	4.26377	1.09859		TH57E	0.107973	2.79663
SH57F	4.98582	5.0164		TH57F	0.299724	5.57231
SH57G	2.21128	1.73657		TH57G	0.138044	3.37288
SH57H	4.22198	2.88428		TH57H	0.122757	4.49295
SH57I	16.971	3.96933		TH57I	0.165358	2.59274
SH57K	4.29305	4.3787		TH57K	0.156356	4.51765
SH57L	37.2399	2.30399		TH57L	0.104474	2.6295
SH57M	2.47472	2.59733		TH57M	0.076342	2.74682
SH57N	3.14082	-0.469834		TH57N	0.049023	1.79872
SH57P	4.37653	11.7734		TH57P	0.132345	14.521
SH57Q	2.70543	2.30975		TH57Q	0.034425	2.49291
SH57R	5.07663	5.51204		TH57R	0.063794	4.82685
SH57T	-0.188822	0.217515		TH57S	0.18223	0.149915
SH57V	5.58295	2.61782		TH57V	0.120436	0.549987
SH57W	3.56912	6.23361		TH57W	0.248009	8.04761
SH57Y	6.84613	5.40817		TH57Y	0.1444	5.03977
TH58A	-0.262579	-0.568982		FH58A	0.013869	2.37317
TH58C	-0.187641	0.223518		FH58C	0.016325	3.0655
TH58D	-0.263545	-1.12498		FH58D	0.015214	3.50726
TH58E	-0.274929	-1.12496		FH58E	0.010838	2.84123
TH58F	0.131229	-0.300248		FH58G	0.012938	5.48806
TH58G	-0.042798	1.42456		FH58H	0.007409	0.911521
TH58H	-0.003467	-1.00564		FH58I	0.003733	3.32621
TH58I	0.00847	-0.121126		FH58K	0.016793	3.7027
TH58K	-0.21983	-1.17333		FH58L	0.004508	1.86527
TH58L	-0.278447	-1.29572		FH58M	0.010323	2.6801
TH58M	0.04159	-0.151077		FH58N	0.01191	2.77322
TH58N	0.059137	-1.92031		FH58P	0.022275	38.9446
TH58P	-0.238681	18.6883		FH58Q	0.01171	1.32592
TH58Q	0.060406	-1.71865		FH58R	0.008002	3.7932
TH58R	0.093841	-0.830168		FH58S	0.013294	2.12799
TH58S	-0.134751	-1.89772		FH58T	0.015477	1.63116
TH58V	-0.154877	-0.409052		FH58V	0.017185	1.3051
TH58W	-0.088061	1.31636		FH58W	0.052422	1.14968
TH58Y	-0.26958	-0.041366		FH58Y	0.0213	-1.52125
YH59A	-2.97092	6.84137		YH59A	-0.089529	2.64046
YH59C	-3.32423	7.32518		YH59C	-0.020087	4.64945
YH59D	-3.23286	7.65336		YH59D	0.026828	4.28413
YH59E	-2.82028	7.76417		YH59E	0.073344	2.63487
YH59F	-3.79041	1.22477		YH59F	-0.119036	0.849728
YH59G	-3.34737	9.29494		YH59G	0.124447	6.5691
YH59H	-3.07288	4.22073		YH59H	-0.092751	2.02871
YH59I	-4.42041	6.99521		YH59I	0.052563	4.69425
YH59K	-2.88243	9.34804		YH59K	0.115641	3.60608
YH59L	-3.69712	4.21736		YH59L	0.039363	2.38363
YH59M	-3.55544	6.32984		YH59M	0.011758	3.26826
YH59N	-3.11235	6.2559		YH59N	-0.157823	2.82325
YH59P	-2.96415	23.3791		YH59P	0.027129	52.5841
YH59Q	-3.2059	6.20723		YH59Q	0.078544	2.58321
YH59R	-3.17157	9.23332		YH59R	0.01212	4.13528
YH59S	-3.02486	7.4032		YH59S	-0.088131	3.02654
YH59T	-3.15153	7.14401		YH59T	0.051942	3.35227
YH59V	-4.44888	6.78647		YH59V	-0.003671	3.73461
YH59W	-2.48013	5.37664		YH59W	0.168847	4.30754
YH60A	-0.556137	0.962914		AH60C	-0.899768	1.3915
YH60C	-0.304881	2.14578		AH60D	0.382738	1.24422
YH60D	-0.506843	-0.743121		AH60E	-0.309315	5.01855
YH60E	-0.182209	-1.13275		AH60F	-0.097335	9.10214
YH60F	-0.119435	-0.141674		AH60G	0.221554	2.52798
YH60G	-0.110318	2.39424		AH60H	0.438552	7.42413
YH60H	-0.239328	-0.761922		AH60I	-1.27966	4.34924
YH60I	-0.393343	0.285747		AH60K	-1.96004	11.0062
YH60K	-0.35276	-0.787253		AH60L	-2.28824	5.62
YH60L	-0.3532	0.124963		AH60M	-1.97193	3.43398
YH60M	-0.59209	1.84327		AH60N	0.269232	3.13996
YH60N	-0.225177	0.245903		AH60P	0.224207	28.5347
YH60P	-0.256751	22.5566		AH60Q	-2.93666	4.92556
YH60Q	-0.184569	-0.451482		AH60R	-2.40577	10.9691
YH60R	-0.547405	-0.116399		AH60S	0.519889	-0.361771
YH60S	-0.233015	-0.594432		AH60T	-0.32528	1.4259
YH60T	-0.206301	-1.03206		AH60V	-0.900249	3.00775
YH60V	-0.580675	0.131487		AH60W	-0.908972	11.6857
YH60W	-0.269647	2.16265		AH60Y	0.068105	10.3977
NH74A	-0.044907	0.043509		DH61A	9.62099	0.710188
NH74C	-0.091946	2.66921		DH61C	7.46891	3.41699
NH74D	0.182171	-3.10983		DH61E	7.80913	-0.218299
NH74E	-0.006368	-1.85335		DH61F	8.59842	3.28635
NH74F	0.631615	2.04359		DH61G	9.92608	2.73742
NH74G	-0.029838	0.838758		DH61H	9.05328	2.13765
NH74H	-0.05566	0.719612		DH61I	9.10796	3.04966
NH74I	0.02023	1.62018		DH61K	9.29018	0.56239
NH74K	-0.042499	-0.097324		DH61L	7.99694	1.74999
NH74L	-0.095486	0.980013		DH61M	8.58109	2.15842
NH74M	-0.009441	1.85582		DH61N	9.33895	0.824073
NH74P	-0.032107	1.40956		DH61P	9.3135	3.45266
NH74Q	-0.068104	-0.676621		DH61Q	7.55981	1.33064
NH74R	-0.091249	1.05297		DH61R	9.06185	1.65405
NH74S	0.013551	-0.683122		DH61S	9.64137	0.513891
NH74T	-0.066253	0.062128		DH61T	8.03947	1.6478
NH74V	-0.020183	0.826673		DH61V	7.46427	2.89358
NH74W	-0.031613	2.04662		DH61W	7.45709	3.57629
NH74Y	-0.01323	1.61486		DH61Y	8.50177	2.8687
RH98A	0.132393	4.13541		KH64A	2.14091	0.426013
RH98C	0.096852	4.11844		KH64C	2.11965	2.13606
RH98D	0.37253	5.96025		KH64D	2.1496	1.15388
RH98E	1.60725	3.78416		KH64E	2.2004	1.22303
RH98F	1.46584	6.74195		KH64F	2.14053	2.48852
RH98G	0.162351	7.39842		KH64G	2.14348	3.53757
RH98H	1.0921	6.32399		KH64H	2.14128	1.81711
RH98I	0.860031	2.75457		KH64I	2.16216	2.42724
RH98K	0.974958	3.8116		KH64L	2.14483	1.23614
RH98L	-0.548109	0.084418		KH64M	1.99223	1.65306
RH98M	-0.300991	1.49617		KH64N	2.12099	0.807916
RH98N	0.226141	3.77593		KH64P	2.1376	24.282
RH98P	0.29987	33.2352		KH64Q	2.14175	1.00587
RH98Q	-0.085425	1.89562		KH64R	1.58126	0.069059
RH98S	0.300447	5.53252		KH64S	2.13451	0.907082
RH98T	0.054129	3.41634		KH64T	2.13802	1.9844
RH98V	0.300453	1.69202		KH64V	2.13512	2.09824
RH98W	2.12862	10.5915		KH64W	2.11534	3.83873
RH98Y	3.3064	8.89686		KH64Y	2.14613	1.40048
EH99A	-1.1998	0.809311		GH65A	-0.138318	3.13021
EH99C	-1.70517	1.73343		GH65C	-0.143527	5.73798
EH99D	-0.695288	1.51282		GH65D	-0.077051	1.10865
EH99F	2.58081	3.25021		GH65E	-0.061971	2.65596
EH99G	-0.949997	3.47056		GH65F	-0.012372	2.30662
EH99H	-0.78915	2.80394		GH65H	0.007395	1.65784
EH99I	-2.17168	1.59815		GH65I	-0.17712	15.0302
EH99K	3.90315	1.3545		GH65K	-0.071216	1.62033
EH99L	-0.670466	1.09623		GH65L	-0.182024	3.69073
EH99M	0.103908	0.713159		GH65M	-0.068598	5.84008
EH99N	-1.30678	1.55503		GH65N	0.045872	0.698792
EH99P	0.217613	70.0565		GH65P	-0.109015	255.35
EH99Q	-0.706899	-0.253288		GH65Q	-0.065074	2.50799
EH99R	2.11755	0.690282		GH65R	-0.185317	3.81549
EH99S	-0.852996	1.38156		GH65S	-0.105482	1.39245
EH99T	-1.35468	-0.141684		GH65T	-0.174271	5.32641
EH99V	-1.65063	0.125565		GH65V	0.053022	15.2419
EH99W	-2.5537	4.94801		GH65W	-0.205862	5.06321
EH99Y	2.49857	4.47847		GH65Y	0.04435	2.75943
AH100C	0.06534	3.2893		NH73A	-0.005047	1.46635
AH100D	2.66634	4.51158		NH73C	0.009271	2.34589
AH100E	2.13124	0.523535		NH73D	0.010046	0.367725
AH100F	9.22521	6.42022		NH73E	0.01138	1.81089
AH100G	-0.469807	3.12269		NH73F	-0.003613	2.29884
AH100H	2.01085	2.88132		NH73G	-0.003937	2.21091
AH100I	23.4692	3.16663		NH73H	0.006849	1.54452
AH100K	4.21401	2.31043		NH73I	0.006134	1.89848
AH100L	13.0174	2.96151		NH73K	-0.005898	2.40816
AH100M	0.605913	2.95783		NH73L	-0.00232	1.17182
AH100N	2.07955	3.33717		NH73M	0.009607	1.72788
AH100P	1.21145	41.5278		NH73P	0.012405	20.0034
AH100Q	10.7797	-0.081218		NH73Q	-0.003718	1.29231
AH100R	2.89124	2.87523		NH73R	-0.001721	1.80052
AH100S	1.05156	1.17029		NH73S	0.006854	0.325077
AH100T	1.78888	0.240778		NH73T	-0.002969	0.773006
AH100V	19.627	2.50815		NH73V	0.014912	2.55201
AH100W	-1.34892	6.26607		NH73W	0.009501	3.59393
AH100Y	7.68928	5.04692		NH73Y	0.015772	1.53222
YH101A	2.78115	2.02017		NH76A	-0.011314	1.32267
YH101C	2.64376	2.76842		NH76C	0.00069	3.66694
YH101D	4.09533	0.923324		NH76D	-0.014045	0.311971
YH101E	2.84942	0.532476		NH76E	-0.003779	0.450666
YH101F	1.10106	-0.198923		NH76F	0.005684	1.72535
YH101G	4.12067	2.98502		NH76G	-0.015217	-0.92977
YH101H	2.45307	-0.680032		NH76H	0.003222	0.373802
YH101I	10.1087	3.08758		NH76I	0.40059	13.6641
YH101K	2.50593	0.458393		NH76K	-0.001043	-0.166176
YH101L	1.83255	1.06221		NH76L	0.014158	1.6633
YH101M	1.68161	2.71995		NH76M	-0.003462	2.32702
YH101N	3.26547	-0.297302		NH76P	0.001722	264.772
YH101P	2.07373	37.1216		NH76Q	-0.006887	0.320683
YH101Q	-0.937627	0.996876		NH76R	-0.004422	1.07127
YH101R	1.18169	0.396892		NH76S	-0.005737	0.437213
YH101S	3.37167	0.240573		NH76T	-0.004812	2.5802
YH101T	4.04857	0.038546		NH76V	0.40285	13.3334
YH101V	3.45177	0.259211		NH76W	-0.00017	3.76989
YH101W	-0.134935	3.11491		NH76Y	0.022192	1.04391
GH102A	8.16379	11.68		RH97A	0.040711	2.70579
GH102C	57.0355	13.3696		RH97C	0.041967	4.12813
GH102D	36.1328	9.34295		RH97D	0.037339	7.57745
GH102E	100.642	13.3227		RH97E	0.038381	5.67087
GH102F	204.72	13.1854		RH97F	0.036857	12.8113
GH102H	187.277	12.0589		RH97G	0.024357	5.87133
GH102I	143.544	15.7		RH97H	-0.038608	9.61983
GH102K	140.997	11.8868		RH97I	0.027892	3.59827
GH102L	158.323	12.8278		RH97K	-1.13305	3.62403
GH102M	107.427	13.0033		RH97L	0.043592	4.21486
GH102N	46.0812	10.4125		RH97M	0.036827	3.51286
GH102P	52.7643	159.193		RH97N	0.037655	5.00439
GH102Q	108.515	12.2173		RH97P	0.061256	18.2217
GH102R	217.658	12.5125		RH97Q	0.057497	3.05848
GH102S	17.727	6.11642		RH97S	0.038646	3.19903
GH102T	81.5278	12.7065		RH97T	0.023461	4.05104
GH102V	101.988	15.5197		RH97V	0.024652	2.81818
GH102W	334.087	14.7305		RH97W	0.031861	13.6572
GH102Y	209.411	13.2502		RH97Y	0.079313	13.6283
MH103A	2.99552	1.28477		VH98A	0.037462	3.85233
MH103C	2.72993	2.70362		VH98C	-0.072304	2.95669
MH103D	4.57632	1.31369		VH98D	0.034802	7.36146
MH103E	2.21584	0.887068		VH98E	-0.329519	6.5754
MH103F	6.26465	4.586		VH98F	-0.142054	8.92515
MH103G	2.8661	2.00348		VH98G	-0.048212	7.38019
MH103H	2.26144	3.25556		VH98H	-0.037261	10.3726
MH103I	1.95691	2.98499		VH98I	1.47351	1.80212
MH103K	4.96583	2.1884		VH98K	-0.132321	6.58608
MH103L	1.03028	0.330672		VH98L	0.064963	3.52884
MH103N	1.98656	-0.20723		VH98M	0.137429	2.6815
MH103P	16.6131	10.6934		VH98N	-0.063565	4.61332
MH103Q	3.17958	0.092913		VH98P	2.70465	92.8566
MH103R	10.4242	1.2647		VH98Q	-0.250788	3.40418
MH103S	4.42796	1.56534		VH98R	0.561999	5.28047
MH103T	8.53223	2.16985		VH98S	-0.020726	3.44914
MH103V	14.6503	2.37445		VH98T	-0.13072	2.04633
MH103W	13.9315	4.92835		VH98W	5.3296	10.7847
MH103Y	9.75854	5.44626		VH98Y	-0.084091	10.6288
DH104A	2.97158	2.32435		LH99A	0.460908	3.10115
DH104C	1.87496	3.16006		LH99C	0.276646	4.18084
DH104E	4.1091	0.385379		LH99D	0.129524	4.04441
DH104F	3.79568	3.02083		LH99E	0.637842	2.23624
DH104G	3.75696	3.63968		LH99F	1.98786	6.33146
DH104H	4.73678	1.18229		LH99G	0.359124	5.3946
DH104I	5.5549	2.41688		LH99H	1.72042	5.70417
DH104K	6.05149	0.190182		LH99I	0.480178	2.68072
DH104L	6.00104	1.01487		LH99K	0.805692	2.5186
DH104M	4.99348	2.70312		LH99M	0.932289	1.69653
DH104N	3.25427	1.15946		LH99N	0.214426	3.13197
DH104P	2.67639	17.9399		LH99P	0.244375	19.9177
DH104Q	5.29056	0.362205		LH99Q	0.212548	1.76053
DH104R	5.78251	1.44534		LH99R	0.823957	2.45505
DH104S	4.20181	0.981294		LH99S	0.518323	3.18358
DH104T	3.69987	0.283214		LH99T	0.461321	2.32193
DH104V	3.38318	0.789078		LH99V	0.558867	2.39711
DH104W	3.08768	3.72038		LH99W	6.50233	7.47422
DH104Y	4.22997	2.3441		LH99Y	0.581004	7.84615
VH105A	-0.345498	2.73202		PH100A	-0.035291	1.88464
VH105C	-0.370482	2.33996		PH100C	-0.026498	4.4377
VH105D	-0.691288	5.23551		PH100D	-0.022157	1.67586
VH105E	-0.213244	5.36681		PH100E	-0.032554	1.30331
VH105F	10.2947	6.42182		PH100F	0.006235	4.09655
VH105G	-0.110432	6.88242		PH100G	-0.037909	3.15841
VH105H	0.721296	5.48987		PH100H	-0.020121	2.24325
VH105I	-0.218963	1.89753		PH100I	0.068156	5.28813
VH105K	6.14302	6.30189		PH100K	-0.012518	1.79574
VH105L	10.3464	4.58238		PH100L	-0.003318	3.37394
VH105M	1.87842	6.51152		PH100M	-0.000757	3.10032
VH105N	-0.01718	3.65992		PH100N	-0.017603	1.97833
VH105P	2.419	71.617		PH100Q	0.015328	2.35824
VH105Q	0.701151	3.94067		PH100R	-0.034338	2.90031
VH105R	2.70479	3.61328		PH100S	-0.005749	1.21566
VH105S	0.834794	3.01772		PH100T	-0.001628	3.23978
VH105T	0.892437	1.41802		PH100V	-0.020363	4.95441
VH105W	7.4349	9.83711		PH100W	-0.022036	5.32144
VH105Y	12.4614	6.52165		PH100Y	-0.017629	3.38915
WH106A	3.72625	0.584246		MH101A	3.21855	-1.01483
WH106C	2.67279	1.54751		MH101C	1.15247	0.629482
WH106D	6.64101	4.51777		MH101D	5.05293	0.088374
WH106E	7.95205	3.94223		MH101E	4.27961	-1.27771
WH106F	3.94541	-1.52625		MH101F	207.116	1.05404
WH106G	5.04528	4.25874		MH101G	4.58405	2.05964
WH106H	3.46361	-1.32837		MH101H	73.4808	0.282944
WH106I	17.3904	4.96412		MH101I	5.92916	-0.291044
WH106K	7.21894	3.81932		MH101K	9.925	-1.70446
WH106L	30.3158	3.4863		MH101L	1.51693	-0.437448
WH106M	5.55947	2.12333		MH101N	3.57385	-0.077053
WH106N	4.4473	1.62871		MH101P	3.59484	82.5636
WH106P	6.24291	105.056		MH101Q	2.96493	-1.14183
WH106Q	8.2112	3.26539		MH101R	34.4551	-1.18966
WH106R	8.92797	2.09008		MH101S	4.07923	-0.549963
WH106S	3.1059	1.08084		MH101T	2.30163	-0.541406
WH106T	3.72568	2.36768		MH101V	2.14545	-0.711532
WH106V	4.65082	2.63403		MH101W	154.1	2.29994
WH106Y	8.97066	-1.52774		MH101Y	164.503	0.7288
DL1A	0.0146	-0.075093		YH102A	3.41487	-0.173093
DL1C	0.011012	1.54633		YH102C	2.55963	1.9676
DL1E	-0.048279	-1.06628		YH102D	3.49664	-2.45186
DL1F	0.031865	2.4736		YH102E	5.88945	-1.64538
DL1G	0.050497	0.164768		YH102F	0.162885	-0.323374
DL1H	0.005715	0.24249		YH102G	3.71008	-2.37496
DL1I	0.031881	1.5413		YH102H	1.77492	-2.02634
DL1K	0.013976	-0.936827		YH102I	21.8883	10.5727
DL1L	0.021846	0.806569		YH102K	3.76728	-1.80742
DL1M	0.008948	1.61718		YH102L	4.66709	0.270522
DL1N	0.000353	-1.0511		YH102M	2.00458	0.69199
DL1P	-0.000364	0.399659		YH102N	2.92898	-3.33936
DL1Q	0.021887	0.124251		YH102P	8.43415	254.814
DL1R	-0.011525	0.331686		YH102Q	4.70324	-1.16145
DL1S	-0.00033	-0.999193		YH102R	12.2478	-0.126885
DL1T	0.045296	-0.021411		YH102S	4.07202	-1.37936
DL1V	0.020071	1.29753		YH102T	5.03172	2.4368
DL1W	-0.023405	2.95231		YH102V	23.1671	10.0029
DL1Y	0.010456	1.48375		YH102W	13.6576	1.24677
DL2A	0.004055	0.471148		GH103A	14.9942	3.03496
DL2C	-0.041057	2.29769		GH103C	52.0103	5.59897
DL2E	-0.056601	-0.420255		GH103D	46.8245	1.83986
DL2F	-0.001555	2.6309		GH103E	86.6642	2.90412
DL2G	-0.039942	1.77184		GH103F	48.5743	4.915
DL2H	-0.060861	1.04936		GH103H	115.888	2.81673
DL2I	-0.023785	1.41713		GH103I	133.122	10.9941
DL2K	-0.059241	-0.386654		GH103K	120.437	1.63442
DL2L	-0.060723	1.44533		GH103L	169.359	4.85678
DL2M	-0.003805	1.47429		GH103M	116.872	5.51231
DL2N	-0.035492	0.079117		GH103N	52.7084	1.27849
DL2P	-0.062355	0.487222		GH103P	17.2292	214.411
DL2Q	0.008453	0.459691		GH103Q	73.5684	2.38419
DL2R	-0.048729	0.722529		GH103R	161.843	4.01506
DL2S	-0.070641	0.034958		GH103S	17.6449	1.24297
DL2T	-0.010991	0.448001		GH103T	65.2915	5.90865
DL2V	-0.016368	1.62533		GH103V	65.9014	10.8937
DL2W	-0.034712	2.97159		GH103W	167.559	6.47903
DL2Y	-0.002012	1.37946		GH103Y	106.945	4.32155
IL3A	0.071296	3.47514		DH104A	0.597071	1.92337
IL3C	0.0465	2.60483		DH104C	0.618076	3.29347
IL3D	0.061042	5.04192		DH104E	0.224651	0.021626
IL3E	0.07509	6.5971		DH104F	0.820577	1.78082
IL3F	7.53248	7.78805		DH104G	0.610376	0.590724
IL3G	0.03217	7.22013		DH104H	0.985482	0.235275
IL3H	0.509623	5.91825		DH104I	0.653637	11.561
IL3K	0.123757	5.40831		DH104K	2.07252	0.840018
IL3L	0.243227	3.40826		DH104L	0.748972	1.95016
IL3M	0.04576	4.158		DH104M	0.474007	2.14627
IL3N	0.070514	3.7536		DH104N	0.670211	-1.25057
IL3P	0.034934	31.2087		DH104P	0.59286	239.231
IL3Q	0.073153	5.30208		DH104Q	0.539938	0.512679
IL3R	1.21366	5.58253		DH104R	0.950424	1.19367
IL3S	0.024649	3.89377		DH104S	0.637571	0.241662
IL3T	0.019132	1.35625		DH104T	0.727897	3.96761
IL3V	0.024818	-0.710705		DH104V	0.627259	12.0246
IL3W	8.09551	11.6597		DH104W	0.9308	3.04945
IL3Y	14.3653	7.54353		DH104Y	0.753601	1.35343
VL4A	-0.026268	-0.186045		YH105A	-0.594698	-0.04348
VL4C	-0.0716	0.801835		YH105C	-0.04	1.67781
VL4D	-0.023758	0.447685		YH105D	0.726704	1.37415
VL4E	-0.094464	-1.64066		YH105E	1.38631	0.78653
VL4F	-0.058195	-1.60984		YH105F	5.60657	-0.484479
VL4G	-0.059962	1.14961		YH105G	-0.233891	3.31568
VL4H	-0.042562	-0.738993		YH105H	0.137529	0.0353
VL4I	-0.072854	-1.34402		YH105I	3.55365	1.35855
VL4K	-0.064714	-1.96207		YH105K	-0.166548	0.811318
VL4L	0.04533	-1.10211		YH105L	-1.14649	0.609987
VL4M	-0.07157	0.248769		YH105M	-0.063058	1.13675
VL4N	-0.035399	-0.649005		YH105N	0.027877	1.20201
VL4P	1.35853	39.0958		YH105P	0.285123	24.9944
VL4Q	-0.050513	-1.23244		YH105Q	0.310808	-0.086128
VL4R	-0.012477	-0.586895		YH105R	-0.436467	1.64125
VL4S	-0.071796	-0.905442		YH105S	0.461263	0.551153
VL4T	-0.072629	-0.914948		YH105T	1.83542	1.33816
VL4W	-0.048732	-0.071727		YH105V	3.96177	1.12394
VL4Y	-0.062873	-1.96515		YH105W	-0.213183	1.36592
ML5A	-0.010048	5.4692		DH107A	4.00775	5.5122
ML5C	0.031795	4.92344		DH107C	2.17109	7.60047
ML5D	-0.060849	7.29706		DH107E	2.88872	10.5004
ML5E	-0.023043	5.5506		DH107F	14.9082	14.1613
ML5F	0.369527	5.41593		DH107G	4.39825	6.3619
ML5G	-0.067307	9.50638		DH107H	9.22211	9.01223
ML5H	-0.058777	6.54169		DH107I	1.01389	14.5067
ML5I	-0.069457	-0.103188		DH107K	5.07191	14.8133
ML5K	-0.00587	9.55975		DH107L	7.42812	12.0884
ML5L	-0.033529	0.001588		DH107M	0.664606	11.0643
ML5N	0.012054	5.51357		DH107N	1.49373	6.03051
ML5P	-0.055402	39.2731		DH107P	4.86056	31.5465
ML5Q	-0.021748	3.48513		DH107Q	2.79838	11.5789
ML5R	0.016353	12.9472		DH107R	4.64606	14.5192
ML5S	-0.00069	5.77558		DH107S	4.28609	5.04982
ML5T	-0.009228	3.5382		DH107T	2.67544	6.85344
ML5V	-0.003962	1.03702		DH107V	1.57546	9.76572
ML5W	0.470684	10.4481		DH107W	63.1739	10.1917
ML5Y	0.707005	8.59143		DH107Y	85.7458	11.0028
AL26C	-0.034709	0.872913		YH108A	-0.229457	0.93188
AL26D	0.04436	6.6104		YH108C	0.060502	1.91813
AL26E	-0.012127	10.9338		YH108D	-0.102439	0.736458
AL26F	0.037156	11.657		YH108E	-0.152529	-0.005986
AL26G	-0.070227	4.03437		YH108F	0.041906	-0.022994
AL26H	-0.000242	13.0807		YH108G	0.283311	2.58944
AL26I	1.5233	4.18477		YH108H	-0.013964	-0.224965
AL26K	-0.005651	17.0699		YH108I	-0.239186	1.32706
AL26L	-0.010142	5.18114		YH108K	0.029853	0.55555
AL26M	-0.010149	5.72769		YH108L	0.046281	0.253535
AL26N	-0.002083	4.58836		YH108M	0.040755	1.74904
AL26P	0.390223	69.3134		YH108N	-0.35024	1.09441
AL26Q	-0.012508	7.02495		YH108P	0.224849	12.5484
AL26R	0.020286	17.3557		YH108Q	0.049767	-0.114297
AL26S	0.010209	-1.31777		YH108R	0.076524	1.36447
AL26T	-0.055231	-0.148607		YH108S	0.067033	0.228778
AL26V	1.46298	0.094133		YH108T	0.161169	-0.035173
AL26W	1.24447	16.2749		YH108V	-0.373259	1.11617
AL26Y	0.136329	12.9575		YH108W	-0.016685	1.89034
SL27A	-0.01796	0.871523		AL25C	-0.045613	0.776019
SL27C	0.051754	3.94353		AL25D	-0.033781	4.22804
SL27D	0.028472	3.25938		AL25E	0.690413	6.34034
SL27E	-0.018024	2.2008		AL25F	8.29869	6.88699
SL27F	-0.018601	4.02788		AL25G	0.018186	2.56379
SL27G	0.004246	3.72034		AL25H	2.76435	7.33167
SL27H	0.003944	3.81983		AL25I	0.609086	2.80764
SL27I	0.163112	2.66773		AL25K	0.88429	10.7571
SL27K	0.022389	2.13198		AL25L	5.86033	3.60638
SL27L	-0.054024	2.98163		AL25M	0.707916	3.73332
SL27M	0.002342	3.11875		AL25N	0.067588	2.24552
SL27N	-0.04745	3.38297		AL25P	-0.08269	70.4138
SL27P	4.26569	14.1854		AL25Q	0.073008	4.76478
SL27Q	0.003823	3.21636		AL25R	1.2392	10.0182
SL27R	0.086419	3.7782		AL25S	0.003236	-1.90246
SL27T	0.032641	1.30574		AL25T	0.0841	0.631988
SL27V	0.105011	3.22447		AL25V	0.275131	0.667864
SL27W	-0.013191	3.95593		AL25W	5.98021	13.1066
SL27Y	-0.018286	3.75303		AL25Y	9.28392	10.3366
QL28A	0.022218	-0.188284		SL26A	0.000822	0.356886
QL28C	-0.035059	2.01085		SL26C	0.000521	2.12593
QL28D	-0.046079	-0.526948		SL26D	0.000337	2.65218
QL28E	-0.013509	-0.693992		SL26E	-0.000357	1.76996
QL28F	-0.026217	1.37699		SL26F	0.055375	3.88179
QL28G	-0.033372	2.48066		SL26G	0.118673	1.95964
QL28H	-0.021839	-0.838723		SL26H	0.175442	2.27482
QL28I	4.15212	1.84431		SL26I	0.007982	2.75502
QL28K	0.007441	-0.190672		SL26K	0.000688	-0.058904
QL28L	-0.019861	0.995416		SL26L	0.001685	3.79253
QL28M	0.020895	0.648478		SL26M	-0.023092	2.50889
QL28N	-0.019752	0.734723		SL26N	0.001419	1.21148
QL28P	1.25823	80.6046		SL26P	-0.19138	3.75754
QL28R	-0.048712	0.153977		SL26Q	0.000335	1.44718
QL28S	-0.001752	-0.45892		SL26R	0.001621	0.88082
QL28T	0.099713	0.394743		SL26T	0.000225	1.75045
QL28V	2.41435	0.86153		SL26V	0.001202	2.25771
QL28W	-0.002703	3.27532		SL26W	0.077479	5.67099
QL28Y	-0.024114	1.35978		SL26Y	0.061417	3.48748
GL29A	0.247374	-3.94422		QL27A	0.934014	0.587964
GL29C	0.425326	-2.09327		QL27C	1.3339	1.73557
GL29D	0.68289	-5.65628		QL27D	3.17521	-0.336972
GL29E	4.80236	-5.03639		QL27E	2.6096	-0.194803
GL29F	3.86068	-1.32101		QL27F	0.949351	1.98375
GL29H	1.60878	-2.75477		QL27G	2.64389	2.51617
GL29I	1.28807	-2.22619		QL27H	0.042481	0.424549
GL29K	2.25466	-4.05648		QL27I	29.3017	1.76541
GL29L	5.53223	-1.99821		QL27K	1.1975	-0.074336
GL29M	7.27342	-2.50103		QL27L	0.257326	0.195061
GL29N	0.639306	-4.09693		QL27M	1.27877	0.751642
GL29P	5.75075	-4.79803		QL27N	1.9763	0.097611
GL29Q	6.32447	-3.62526		QL27P	1.96959	77.9415
GL29R	3.44188	-3.26432		QL27R	0.30406	-0.094044
GL29S	0.391463	-4.05684		QL27S	2.09905	-0.027254
GL29T	0.484183	-3.15121		QL27T	1.58779	-0.403054
GL29V	0.748475	-2.91929		QL27V	0.911766	0.796186
GL29W	5.01659	-0.243469		QL27W	1.30796	4.81093
GL29Y	3.52242	-1.64173		QL27Y	1.0117	2.88639
IL30A	0.084293	4.72553		SL28A	-0.41149	-1.21678
IL30C	0.041336	4.11462		SL28C	-0.071524	0.961461
IL30D	0.028963	5.93236		SL28D	-0.037682	-3.63659
IL30E	0.046	6.12599		SL28E	-0.057495	-1.59102
IL30F	0.515664	8.64049		SL28F	-0.154884	-0.042938
IL30G	0.016695	7.03289		SL28G	0.056393	1.36595
IL30H	0.023808	8.31977		SL28H	-0.025927	-0.478115
IL30K	0.365663	8.73638		SL28I	32.8743	-0.06599
IL30L	0.048104	3.71704		SL28K	-0.062636	-0.72656
IL30M	0.132699	5.0041		SL28L	-0.166718	-0.167322
IL30N	0.041886	3.21599		SL28M	-0.162992	0.949714
IL30P	0.13844	45.1336		SL28N	-0.114756	-1.86424
IL30Q	-0.010419	4.05718		SL28P	-0.328233	-1.56224
IL30R	0.346297	6.48813		SL28Q	-0.185679	0.01054
IL30S	0.032232	4.29656		SL28R	-0.01177	0.480287
IL30T	-0.007363	2.28335		SL28T	1.88738	-0.321169
IL30V	0.039856	0.737395		SL28V	30.449	-0.340233
IL30W	0.083791	13.0737		SL28W	-0.143214	1.75298
IL30Y	0.3876	9.79717		SL28Y	-0.178402	-0.406853
SL31A	0.007155	-1.35375		IL29A	0.27967	4.10663
SL31C	0.031249	3.49305		IL29C	0.020077	3.45407
SL31D	0.037065	-0.847661		IL29D	-0.288597	5.30405
SL31E	0.072414	0.997512		IL29E	0.536161	6.68385
SL31F	0.054366	1.8554		IL29F	-1.47151	6.69601
SL31G	-0.038835	-0.197084		IL29G	0.626969	6.84583
SL31H	0.25013	1.87175		IL29H	-0.012584	6.33038
SL31I	0.022811	4.66782		IL29K	2.22571	8.92989
SL31K	0.076852	2.55822		IL29L	1.13489	3.36438
SL31L	0.418392	4.11379		IL29M	-0.108011	4.43286
SL31M	1.0876	3.46838		IL29N	-0.110103	3.25591
SL31N	0.072453	0.419944		IL29P	0.434249	49.9986
SL31P	0.085658	72.0102		IL29Q	0.335476	5.17065
SL31Q	0.062733	0.074911		IL29R	0.437058	7.79583
SL31R	0.154846	7.21661		IL29S	0.801964	4.4726
SL31T	0.066597	2.3234		IL29T	0.11434	2.26462
SL31V	0.07767	2.63635		IL29V	-0.043931	0.79869
SL31W	0.415711	3.00474		IL29W	0.013256	10.9295
SL31Y	0.068859	2.1727		IL29Y	-0.009287	6.20613
SL32A	0.040449	-0.847459		SL30A	-0.360131	-0.2893
SL32C	-0.021322	1.55982		SL30C	0.094638	7.16914
SL32D	0.047055	-1.70126		SL30D	0.089375	-0.98814
SL32E	0.019911	-1.59456		SL30E	45.3846	3.5578
SL32F	0.030098	1.13678		SL30F	-0.13124	7.33286
SL32G	0.021561	0.996668		SL30G	0.543088	-1.63653
SL32H	0.081929	-0.755409		SL30H	0.348117	5.01323
SL32I	0.024863	0.102838		SL30I	20.3871	7.22353
SL32K	0.027418	-1.53224		SL30K	27.1049	-0.125201
SL32L	0.084544	-0.82441		SL30L	4.86662	6.78524
SL32M	0.035634	0.657614		SL30M	131.177	6.6727
SL32N	0.010683	-1.59122		SL30N	-0.417985	-0.778166
SL32P	0.031231	19.3407		SL30P	68.2608	191.451
SL32Q	0.049465	-0.370148		SL30Q	44.0425	0.665359
SL32R	0.094629	-0.803262		SL30R	4.95261	6.28469
SL32T	0.076344	-0.340304		SL30T	18.7471	4.78084
SL32V	0.012763	-0.062353		SL30V	3.71141	7.93118
SL32W	0.01727	1.87984		SL30W	-1.13234	7.29195
SL32Y	0.06812	0.129677		SL30Y	-0.049821	6.50713
YL33A	0.029778	-0.037066		RL31A	0.005339	-0.99874
YL33C	0.032744	1.36785		RL31C	0.005048	1.19005
YL33D	-0.019817	-0.36415		RL31D	-0.008209	-0.402632
YL33E	0.028582	1.22597		RL31E	-4.9e-05	-0.929138
YL33F	-0.001832	-0.523891		RL31F	-0.187311	-0.106742
YL33G	-0.012561	2.8326		RL31G	-0.000739	2.00958
YL33H	0.022189	-0.728957		RL31H	0.003231	-1.23249
YL33I	0.161158	4.99777		RL31I	0.003159	-1.1724
YL33K	0.051434	-0.623583		RL31K	-0.005744	-1.44695
YL33L	0.039972	0.416957		RL31L	0.004821	-0.746162
YL33M	0.032231	1.87935		RL31M	0.00153	0.663028
YL33N	0.052512	-0.562742		RL31N	0.005593	-0.826374
YL33P	-0.024481	51.9217		RL31P	-0.015137	34.3417
YL33Q	0.024744	0.261075		RL31Q	0.000841	-0.815049
YL33R	0.080268	-0.003787		RL31S	-0.15421	-0.873305
YL33S	0.03823	-0.182152		RL31T	-0.189677	-1.19712
YL33T	0.055121	-0.093576		RL31V	0.00495	-0.978573
YL33V	0.033445	0.720485		RL31W	0.003743	0.583168
YL33W	-0.31375	0.897627		RL31Y	-0.170672	-0.757379
LL34A	0.04599	3.53263		YL32A	0.131032	0.385505
LL34C	0.026535	4.00581		YL32C	-0.077147	2.28512
LL34D	0.030185	7.43285		YL32D	0.429166	0.965622
LL34E	0.038319	5.80744		YL32E	0.133198	1.41394
LL34F	0.082804	12.1823		YL32F	0.030809	-1.42116
LL34G	0.069418	8.06344		YL32G	0.73567	3.01157
LL34H	0.059458	12.8446		YL32H	0.154521	-0.511095
LL34I	0.681272	0.365538		YL32I	-0.207508	4.90919
LL34K	0.004895	11.955		YL32K	0.514778	0.467252
LL34M	0.029839	1.83157		YL32L	-0.098314	0.524101
LL34N	0.045273	4.65124		YL32M	-0.322866	1.23812
LL34P	0.097092	76.7168		YL32N	-0.014343	-0.63864
LL34Q	0.04584	3.61047		YL32P	0.40516	30.3341
LL34R	0.033423	12.3331		YL32Q	0.324155	1.15538
LL34S	0.045139	5.08821		YL32R	0.464691	1.33867
LL34T	0.027441	4.01984		YL32S	0.43871	1.02741
LL34V	0.221874	1.87421		YL32T	-0.101371	2.21038
LL34W	0.106333	14.7774		YL32V	0.390298	2.50289
LL34Y	0.04611	16.6523		YL32W	-0.246257	0.905815
LL47A	1.73519	4.01289		LL33A	-0.002312	5.43362
LL47C	1.5328	3.20841		LL33C	-0.002399	4.60534
LL47D	2.52421	7.41314		LL33D	-0.00196	7.41298
LL47E	4.0189	4.18279		LL33E	3.73559	5.78228
LL47F	1.57048	9.10173		LL33F	2.32762	11.0523
LL47G	2.71023	6.82843		LL33G	-0.018198	9.59552
LL47H	2.86199	7.46456		LL33H	0.093699	12.2637
LL47I	13.706	2.37386		LL33I	15.187	3.19408
LL47K	10.8395	3.87414		LL33K	0.046136	9.0218
LL47M	4.84754	2.76808		LL33M	3.19476	0.39752
LL47N	1.97623	3.77328		LL33N	-0.002262	4.8786
LL47P	35.7604	3.56155		LL33P	-0.072926	83.858
LL47Q	2.27971	1.88676		LL33Q	7.7296	3.67495
LL47R	6.65307	3.66462		LL33R	10.7763	8.58933
LL47S	2.59519	4.77671		LL33S	0.018999	5.4072
LL47T	2.95798	2.42409		LL33T	6.22885	4.95259
LL47V	16.2958	3.26032		LL33V	15.1107	3.38445
LL47W	2.31518	13.6708		LL33W	19.8219	14.3155
LL47Y	3.1873	8.94202		LL33Y	6.42153	14.1442
YL50A	1.58152	3.12686		IL48A	0.595945	2.75583
YL50C	1.18552	4.4246		IL48C	0.158344	1.70688
YL50D	1.68434	4.58986		IL48D	2.24938	2.54348
YL50E	2.96284	3.08905		IL48E	0.630648	3.70854
YL50F	-0.076998	0.334068		IL48F	6.27953	2.39787
YL50G	2.43105	5.42534		IL48G	0.671357	5.60237
YL50H	0.79298	2.12965		IL48H	0.162518	1.90553
YL50I	-0.059322	3.79293		IL48K	2.2649	2.37691
YL50K	1.72273	1.89662		IL48L	-0.09412	2.29706
YL50L	1.12506	2.94657		IL48M	-0.122922	1.18639
YL50M	0.133045	3.56354		IL48N	0.169489	-0.190563
YL50N	1.50367	3.4814		IL48P	0.535329	11.5605
YL50P	2.00239	91.3482		IL48Q	1.35621	1.50031
YL50Q	2.06342	2.67668		IL48R	1.44963	2.17206
YL50R	0.496631	2.29184		IL48S	0.634634	3.17467
YL50S	1.95437	2.62748		IL48T	0.246288	2.16836
YL50T	1.0062	3.00837		IL48V	-0.009027	-0.064976
YL50V	0.421673	3.00267		IL48W	15.5753	3.61314
YL50W	-1.69255	2.1352		IL48Y	6.97583	2.0977
AL51C	-0.192317	0.60759		YL49A	2.72627	2.71571
AL51D	-0.035546	-1.4539		YL49C	1.71712	3.63953
AL51E	0.332995	-1.05185		YL49D	3.66027	6.66677
AL51F	-0.156186	2.18313		YL49E	3.19921	8.68225
AL51G	0.01255	-2.05585		YL49F	-0.807299	-1.03904
AL51H	-0.644986	-0.757862		YL49G	4.2861	5.69139
AL51I	0.091375	12.0028		YL49H	0.868151	1.00697
AL51K	-0.002147	-0.20304		YL49I	7.20723	4.0756
AL51L	0.039137	1.0564		YL49K	2.70071	7.06833
AL51M	-1.28249	1.61959		YL49L	30.631	4.76762
AL51N	-0.055856	-3.05459		YL49M	3.00063	3.22918
AL51P	0.833512	269.664		YL49N	2.15406	3.87275
AL51Q	-0.041489	-1.10783		YL49P	15.5242	89.1173
AL51R	-0.057226	0.036024		YL49Q	2.58317	5.42041
AL51S	-0.052544	-1.56249		YL49R	2.95653	4.17942
AL51T	-0.019323	3.52982		YL49S	3.41529	2.74746
AL51V	0.444568	12.643		YL49T	1.58039	2.52804
AL51W	-0.874565	1.13924		YL49V	3.2374	1.61028
AL51Y	2.43574	1.45081		YL49W	0.351229	2.98409
AL52C	-0.020613	2.85181		AL50C	2.30959	0.961898
AL52D	-0.014701	6.60904		AL50D	7.92776	-0.542395
AL52E	0.286471	11.9457		AL50E	36.4048	-1.14256
AL52F	3.66899	17.133		AL50F	39.7027	1.70523
AL52G	-0.041328	-0.812239		AL50G	2.01513	1.52061
AL52H	1.53776	15.7162		AL50H	25.2747	1.18692
AL52I	1.66541	11.8242		AL50I	72.0206	1.0229
AL52K	0.358378	22.62		AL50K	8.03104	2.22328
AL52L	0.826025	6.05204		AL50L	48.3803	0.31772
AL52M	0.167933	9.09588		AL50M	28.2111	1.71646
AL52N	0.015335	6.68702		AL50N	8.84	-0.314113
AL52P	0.074334	284.399		AL50P	12.3739	5.80547
AL52Q	0.744905	9.50705		AL50Q	36.5861	-0.173483
AL52R	0.741029	19.4592		AL50R	59.5722	2.38297
AL52S	-0.029243	-0.021672		AL50S	1.81209	-0.95166
AL52T	-0.02736	3.22457		AL50T	5.6856	-0.304548
AL52V	0.032443	7.91749		AL50V	6.72743	0.287231
AL52W	8.22011	23.7065		AL50W	38.9863	4.02633
AL52Y	4.29528	21.2336		AL50Y	39.8963	1.25223
QL56A	1.34563	-2.00453		AL51C	0.000493	0.730585
QL56C	0.188289	-0.050729		AL51D	0.001392	-2.56105
QL56D	3.11204	1.85602		AL51E	0.279826	-1.3715
QL56E	1.05714	0.292522		AL51F	0.001276	-0.709481
QL56F	12.0474	-0.286968		AL51G	0.000812	-2.69998
QL56G	1.42193	2.74386		AL51H	0.613066	-1.24758
QL56H	7.26882	-1.25292		AL51I	0.186457	12.9568
QL56I	0.970202	2.75312		AL51K	0.462044	-0.636918
QL56K	2.26375	0.432054		AL51L	0.716234	1.47864
QL56L	-0.741473	0.19241		AL51M	0.446092	1.49585
QL56M	1.80771	-0.145686		AL51N	-0.002794	-2.50623
QL56N	-0.188392	-0.953356		AL51P	0.001242	279.733
QL56P	1.32345	5.40782		AL51Q	0.015095	-1.83525
QL56R	5.26095	1.13713		AL51R	-0.022325	2.36444
QL56S	0.777912	-0.503089		AL51S	0.000622	-1.08494
QL56T	0.618286	0.635424		AL51T	0.001471	2.78109
QL56V	0.273734	-1.19668		AL51V	0.003744	13.1352
QL56W	10.3995	-0.108173		AL51W	0.18836	2.51541
QL56Y	16.6897	-0.858832		AL51Y	0.655609	0.197907
SL57A	-0.001176	-0.833621		SL52A	-0.355715	-0.505559
SL57C	0.002314	1.41534		SL52C	-0.914452	2.37963
SL57D	-0.005833	-1.26803		SL52D	-0.208804	1.65885
SL57E	-0.001216	-2.37494		SL52E	0.841346	5.01505
SL57F	0.086218	1.27685		SL52F	-1.22659	13.9177
SL57G	-0.039242	0.870148		SL52G	-0.159999	2.36103
SL57H	0.00171	-0.081325		SL52H	-1.21191	4.18037
SL57I	-0.03811	0.234045		SL52I	-0.994081	4.79547
SL57K	-0.049959	-1.76009		SL52K	-0.351672	6.12693
SL57L	-0.045871	-0.160109		SL52L	-0.673658	5.84888
SL57M	-0.092687	1.44173		SL52M	-0.679992	4.81576
SL57N	-0.010112	-0.691265		SL52N	-0.103769	2.07266
SL57P	-0.605158	-1.33617		SL52P	-0.205461	89.5104
SL57Q	0.001796	-0.573959		SL52Q	-0.229001	3.44487
SL57R	-0.043691	-0.544244		SL52R	-0.365883	6.68394
SL57T	-0.000484	-1.41706		SL52T	-0.2924	0.318354
SL57V	-0.011997	0.244627		SL52V	-1.12058	2.30495
SL57W	0.003423	2.01445		SL52W	4.24	8.00142
SL57Y	0.023232	-0.209393		SL52Y	-0.989335	9.46067
GL58A	0.033995	3.93793		SL53A	-0.045934	0.757383
GL58C	-0.377276	6.50101		SL53C	3.54324	1.88768
GL58D	0.828381	2.12829		SL53D	9.49424	-1.28937
GL58E	1.89991	4.6518		SL53E	131.688	-0.559097
GL58F	9.5327	4.09193		SL53F	12.2694	2.38271
GL58H	6.55508	2.61873		SL53G	1.47613	0.493837
GL58I	-0.452168	15.4089		SL53H	9.49779	0.618153
GL58K	-0.216574	3.32538		SL53I	155.098	1.39328
GL58L	-0.411587	4.33072		SL53K	98.8996	-0.374848
GL58M	0.822402	6.49267		SL53L	138.702	1.1981
GL58N	-0.192709	1.22335		SL53M	146.884	2.0861
GL58P	-0.513563	138.022		SL53N	4.7279	-0.306462
GL58Q	0.185846	5.12106		SL53P	9.52319	3.93653
GL58R	-0.487745	5.43403		SL53Q	134.06	-0.092168
GL58S	-0.407332	1.50888		SL53R	11.9478	1.02005
GL58T	0.290881	5.75534		SL53T	20.0414	-0.618331
GL58V	-0.141485	15.4307		SL53V	40.3524	1.32358
GL58W	27.4482	7.25525		SL53W	18.7684	2.88728
GL58Y	11.6114	3.56881		SL53Y	11.8612	1.19657
GL67A	0.043758	6.60413		LL54A	0.04768	-0.800587
GL67C	0.129879	10.7723		LL54C	0.101247	0.907485
GL67D	0.189172	17.5607		LL54D	0.080711	-1.45762
GL67E	0.494114	22.9919		LL54E	-0.001346	-1.5023
GL67F	1.02552	18.1136		LL54F	-0.042577	0.278361
GL67H	0.958938	22.3244		LL54G	0.04399	1.6445
GL67I	0.13554	25.611		LL54H	0.042048	-0.728408
GL67K	1.44374	32.73		LL54I	0.003808	-1.02308
GL67L	0.22426	18.457		LL54K	-0.040877	-1.16944
GL67M	1.0381	19.1837		LL54M	-0.019776	-0.30952
GL67N	0.189558	15.0901		LL54N	-0.039916	-1.29689
GL67P	0.107425	211.378		LL54P	0.069915	15.8927
GL67Q	0.666758	20.4645		LL54Q	0.055928	-1.15483
GL67R	0.247002	38.7701		LL54R	-0.040033	-0.270851
GL67S	0.052965	9.29805		LL54S	0.041544	-0.5213
GL67T	0.114142	14.429		LL54T	0.050334	0.200966
GL67V	0.186888	21.0327		LL54V	0.122219	-0.599152
GL67W	1.60525	27.4469		LL54W	0.044698	0.417254
GL67Y	1.26142	22.7564		LL54Y	0.042001	-0.048329
SL68A	-0.034748	0.035162		QL55A	0.179486	1.78886
SL68C	-0.022158	1.70785		QL55C	-0.127537	1.81794
SL68D	-0.025027	-0.872534		QL55D	0.011036	4.1188
SL68E	-0.022456	-0.48771		QL55E	0.117424	2.08867
SL68F	-0.001693	1.15029		QL55F	-1.15754	2.2922
SL68G	-0.063918	1.07654		QL55G	0.158758	5.28756
SL68H	-0.031751	0.521117		QL55H	-0.67856	2.08969
SL68I	0.007736	2.19111		QL55I	3.48192	0.499221
SL68K	-0.022241	0.216229		QL55K	0.154987	1.7341
SL68L	-0.082983	2.00874		QL55L	-0.503357	1.86842
SL68M	-0.034809	1.6768		QL55M	-1.86874	2.01031
SL68N	-0.000291	-0.056907		QL55N	-0.058476	1.47172
SL68P	-0.084563	112.31		QL55P	0.375644	10.0314
SL68Q	-0.033233	0.173736		QL55R	0.121149	2.86301
SL68R	-0.067553	0.362603		QL55S	0.242024	1.90478
SL68T	-0.078288	-0.137134		QL55T	0.121475	1.24145
SL68V	-0.034582	1.91537		QL55V	3.0006	-0.456081
SL68W	-0.049051	2.46401		QL55W	-0.441286	4.38611
SL68Y	-0.009505	0.924397		QL55Y	-1.02061	1.54082
GL69A	-0.045134	3.26156		SL56A	-1.69836	-0.86033
GL69C	-0.007038	11.2462		SL56C	-1.11719	2.32841
GL69D	-0.053745	0.308257		SL56D	-0.744176	-1.47112
GL69E	-0.038261	6.55802		SL56E	8.25143	-1.73053
GL69F	0.337638	11.2576		SL56F	-1.2834	0.8099
GL69H	0.053855	9.07905		SL56G	-0.284898	0.468449
GL69I	-0.039741	12.6982		SL56H	12.2724	0.182886
GL69K	0.017562	1.69401		SL56I	4.91128	0.636114
GL69L	0.747215	10.1971		SL56K	3.13676	-1.04494
GL69M	0.025968	10.9427		SL56L	-0.914579	-0.230248
GL69N	-0.076466	0.902833		SL56M	0.321625	1.66975
GL69P	-0.056079	251.204		SL56N	1.45792	-0.811626
GL69Q	-0.0172	3.29057		SL56P	-0.703255	-1.79957
GL69R	-0.023105	9.65521		SL56Q	7.07302	-0.540102
GL69S	-0.090976	1.21413		SL56R	-0.769162	-0.255761
GL69T	-0.014516	8.0485		SL56T	0.453832	-0.69298
GL69V	0.085136	12.6999		SL56V	1.42547	0.57621
GL69W	0.523619	11.5383		SL56W	5.44093	1.96446
GL69Y	0.502843	10.7329		SL56Y	22.4944	0.454547
TL70A	0.033256	1.44294		GL57A	0.007248	2.48353
TL70C	0.02536	1.00514		GL57C	0.003278	4.94208
TL70D	0.035899	1.89039		GL57D	0.001069	0.456648
TL70E	0.059199	0.831183		GL57E	0.00215	2.06379
TL70F	0.058408	3.41985		GL57F	0.0089	2.40091
TL70G	-0.003126	2.41622		GL57H	0.006847	1.34056
TL70H	-0.008496	1.79652		GL57I	0.006372	14.5877
TL70I	0.073885	0.271278		GL57K	0.003989	1.54777
TL70K	0.038368	0.196456		GL57L	0.006579	3.43027
TL70L	0.683887	0.019478		GL57M	0.002852	4.92362
TL70M	0.014217	1.95531		GL57N	0.002486	1.5502
TL70N	-0.011252	0.636294		GL57P	0.006773	193.391
TL70P	0.037279	19.2781		GL57Q	0.000486	3.08274
TL70Q	0.063079	-0.166168		GL57R	0.002979	3.62415
TL70R	0.080508	-0.587334		GL57S	0.002008	1.39014
TL70S	0.050919	0.13552		GL57T	0.003647	5.64153
TL70V	0.044217	0.227182		GL57V	0.002592	14.4806
TL70W	-0.00872	3.46729		GL57W	0.006828	4.29307
TL70Y	0.015363	2.58641		GL57Y	0.008336	2.82192
EL71A	-0.041894	2.12455		SL67A	-0.013522	-0.722819
EL71C	-0.074957	2.35716		SL67C	0.000289	1.47314
EL71D	-0.069784	1.45093		SL67D	-0.021053	0.226513
EL71F	-0.090347	2.63802		SL67E	-0.031581	-0.615392
EL71G	-0.089634	4.88442		SL67F	-0.004747	0.480969
EL71H	-0.089025	1.95105		SL67G	-0.000274	1.03401
EL71I	-0.014726	0.811448		SL67H	0.000144	0.210897
EL71K	-0.068037	0.889311		SL67I	-0.001243	2.30024
EL71L	-0.067791	0.482304		SL67K	0.001066	0.047936
EL71M	-0.008574	1.89469		SL67L	0.001191	1.65278
EL71N	-0.091267	1.58484		SL67M	0.000925	1.90476
EL71P	0.007878	75.6896		SL67N	-0.007388	0.769343
EL71Q	-0.042272	-0.006073		SL67P	0.012283	124.393
EL71R	-0.035111	1.73596		SL67Q	-0.002524	0.45083
EL71S	-0.037998	0.795381		SL67R	0.000289	0.442203
EL71T	-0.041961	0.124824		SL67T	-0.001354	0.636904
EL71V	-0.048108	0.585492		SL67V	0.00436	1.38184
EL71W	-0.072025	3.78127		SL67W	-0.00282	2.04907
EL71Y	0.041811	2.29239		SL67Y	-0.001785	0.236005
QL90A	0.044709	0.941049		GL68A	-0.105664	1.23475
QL90C	-0.060211	1.04507		GL68C	0.395149	10.7333
QL90D	-0.160383	6.89679		GL68D	0.124805	-0.230783
QL90E	0.012584	1.02694		GL68E	0.155103	5.24223
QL90F	57.2318	6.35112		GL68F	0.426124	10.8611
QL90G	-0.063662	5.42233		GL68H	0.017454	8.19305
QL90H	18.8145	7.14325		GL68I	-0.056431	11.8231
QL90I	2.65304	2.16089		GL68K	-0.01955	0.638844
QL90K	10.9918	2.67638		GL68L	-0.05093	9.68447
QL90L	0.497687	0.852781		GL68M	0.096558	10.5383
QL90M	0.680146	0.558111		GL68N	-0.032465	0.881065
QL90N	-0.099822	3.86854		GL68P	-0.019113	288.74
QL90P	5.24495	125.605		GL68Q	0.278136	1.5935
QL90R	8.21619	1.21548		GL68R	-0.007852	9.7114
QL90S	0.022843	1.37297		GL68S	0.507274	0.527592
QL90T	-0.241281	1.389		GL68T	0.205658	6.89888
QL90V	0.7749	1.07165		GL68V	-0.046879	10.9007
QL90W	43.6211	9.52341		GL68W	0.224469	11.6901
QL90Y	53.7971	7.80313		GL68Y	-0.041942	10.8264
QL91A	0.008793	1.99428		TL69A	1.70674	3.08268
QL91C	0.060149	1.86345		TL69C	-0.269198	2.1733
QL91D	0.012682	4.37211		TL69D	1.00338	3.83927
QL91E	0.016657	2.39114		TL69E	0.395472	2.43254
QL91F	0.583047	7.23323		TL69F	1.78948	4.64808
QL91G	0.078492	6.31079		TL69G	2.13985	4.12613
QL91H	0.131238	6.51312		TL69H	1.99644	3.83173
QL91I	0.067031	-0.213357		TL69I	0.03925	1.59513
QL91K	0.095162	5.14292		TL69K	1.58605	1.26146
QL91L	0.015331	-1.14139		TL69L	1.29137	1.60767
QL91M	0.054882	-0.967236		TL69M	0.232999	2.46212
QL91N	0.027929	2.28697		TL69N	2.10095	2.01911
QL91P	0.136988	33.8187		TL69P	1.04935	22.1616
QL91R	-0.000341	6.09196		TL69Q	1.01734	1.10127
QL91S	0.056262	2.50009		TL69R	1.34474	0.904011
QL91T	0.042794	1.25138		TL69S	1.97301	0.500219
QL91V	0.009266	0.127753		TL69V	-0.007413	1.77266
QL91W	2.70639	11.3429		TL69W	1.7703	5.89049
QL91Y	0.870861	9.24508		TL69Y	1.71295	3.79574
LL92A	0.933423	2.42683		DL70A	-0.000654	2.66496
LL92C	0.963608	2.78054		DL70C	-0.000587	3.29591
LL92D	2.14238	2.37825		DL70E	0.000338	0.484007
LL92E	3.02059	0.894661		DL70F	0.002418	2.37922
LL92F	0.762102	4.14723		DL70G	-0.002603	5.93616
LL92G	0.878108	5.72216		DL70H	0.001991	1.17296
LL92H	0.97373	3.66525		DL70I	0.002493	1.03004
LL92I	0.496156	1.1598		DL70K	-0.00182	1.11455
LL92K	1.38006	2.63185		DL70L	-0.000289	1.07478
LL92M	0.94889	1.28473		DL70M	0.016627	3.16129
LL92N	0.793848	2.50896		DL70N	0.006806	1.63296
LL92P	2.68878	36.9486		DL70P	0.001266	51.972
LL92Q	0.667174	0.99398		DL70Q	0.006312	1.77492
LL92R	-1.94409	2.13143		DL70R	0.004547	2.3714
LL92S	1.04903	2.64541		DL70S	0.000634	1.36063
LL92T	0.877666	1.79129		DL70T	0.008178	1.06479
LL92V	0.82056	0.490884		DL70V	0.00168	0.77069
LL92W	0.167427	4.82992		DL70W	0.006873	4.49836
LL92Y	0.374192	4.02072		DL70Y	-0.000848	2.81613
NL93A	-0.405906	1.37387		FL71A	0.022948	7.90327
NL93C	0.044733	3.21381		FL71C	0.017517	7.21714
NL93D	-0.482606	-0.873083		FL71D	0.015566	9.74559
NL93E	-0.28834	0.058658		FL71E	0.03211	10.5575
NL93F	-1.18185	3.01427		FL71G	0.011801	11.3738
NL93G	-0.369362	0.848819		FL71H	0.014356	4.04591
NL93H	-1.14655	0.282799		FL71I	0.63686	8.64081
NL93I	-0.321614	13.2866		FL71K	0.031335	12.5857
NL93K	-0.296585	-0.152552		FL71L	0.461262	8.2519
NL93L	-0.139926	2.16273		FL71M	0.021574	4.10025
NL93M	-1.27384	2.71403		FL71N	0.022029	7.35297
NL93P	-0.115921	244.587		FL71P	0.12338	72.4716
NL93Q	0.352466	0.670862		FL71Q	0.029406	8.02681
NL93R	-0.039248	1.71712		FL71R	-0.034874	12.2497
NL93S	-0.415523	0.658984		FL71S	0.023879	7.5145
NL93T	0.041454	4.6866		FL71T	0.025203	6.90769
NL93V	0.033868	13.9349		FL71V	0.231755	7.43208
NL93W	-1.45779	3.20891		FL71W	-0.020465	3.88277
NL93Y	-0.874949	1.4938		FL71Y	0.011158	0.773549
SL94A	-0.019469	-0.740805		QL90A	-0.004551	2.92403
SL94C	0.045837	2.09816		QL90C	-0.001598	3.21043
SL94D	0.100436	1.3771		QL90D	-0.003808	2.97343
SL94E	0.103549	3.10193		QL90E	-0.00756	1.74229
SL94F	0.14192	4.94763		QL90F	-0.013764	5.50516
SL94G	0.020023	2.06824		QL90G	-0.004628	5.62686
SL94H	0.055092	2.58051		QL90H	-0.001612	4.60052
SL94I	0.085014	5.11876		QL90I	-0.003553	2.46855
SL94K	1.03746	4.11676		QL90K	-0.007298	5.27767
SL94L	0.91823	3.41392		QL90L	-0.011179	2.21842
SL94M	0.078813	2.88161		QL90M	-0.004558	1.98097
SL94N	0.031014	2.54164		QL90N	-0.004275	3.18128
SL94P	0.032378	94.2283		QL90P	-0.005204	27.6102
SL94Q	0.130925	2.19286		QL90R	-0.006683	6.02998
SL94R	0.049884	3.13396		QL90S	-0.004239	2.74028
SL94T	0.009837	2.43714		QL90T	0.001117	2.07077
SL94V	0.005627	3.73495		QL90V	-0.003776	1.25415
SL94W	0.544622	7.43802		QL90W	-0.01379	8.71027
SL94Y	0.799755	4.85024		QL90Y	0.00634	8.35946
YL95A	0.007213	0.040221		SL91A	0.002871	-0.54327
YL95C	-0.016128	2.33216		SL91C	0.013182	0.111599
YL95D	0.008478	-0.185271		SL91D	-0.017722	0.434706
YL95E	0.083502	-1.36081		SL91E	0.006574	0.145873
YL95F	-0.011508	0.711581		SL91F	-1.52146	4.14848
YL95G	0.020248	2.59113		SL91G	0.00962	1.1318
YL95H	-0.032803	-0.298788		SL91H	-0.552352	2.88419
YL95I	1.187	0.447616		SL91I	-0.103015	0.873931
YL95K	0.027664	-1.31146		SL91K	0.235221	1.08182
YL95L	-0.0443	-0.023855		SL91L	0.055856	0.753429
YL95M	-0.03473	0.686354		SL91M	-0.090741	0.819084
YL95N	-0.00919	-0.0373		SL91N	0.045754	-0.551551
YL95P	-0.01116	12.6403		SL91P	0.938482	54.2941
YL95Q	-0.014341	-0.802868		SL91Q	-0.003518	-0.322598
YL95R	-0.020843	-0.44439		SL91R	-0.274457	0.93675
YL95S	-0.024474	-0.779194		SL91T	0.02	-0.877244
YL95T	0.046644	-0.333705		SL91V	0.005545	-1.25018
YL95V	1.16534	0.131055		SL91W	-0.757755	5.96345
YL95W	-0.01792	2.45982		SL91Y	0.588962	5.00979
PL96A	-0.029168	3.20408		YL92A	-0.005912	1.30673
PL96C	-1.02225	4.44011		YL92C	0.260115	3.56969
PL96D	0.084189	4.63395		YL92D	0.065751	2.57264
PL96E	-1.68699	2.63857		YL92E	-0.062196	3.28145
PL96F	-2.44735	5.49307		YL92F	0.183438	0.844093
PL96G	0.451145	5.18565		YL92G	-0.126503	4.3698
PL96H	-0.803902	2.28441		YL92H	-0.004545	0.309337
PL96I	-1.67047	4.80153		YL92I	-0.06725	3.47756
PL96K	-1.04802	1.72953		YL92K	0.056531	2.03775
PL96L	-0.983292	3.75082		YL92L	-0.041681	2.46
PL96M	-2.25321	3.58319		YL92M	0.266297	3.78269
PL96N	0.170762	4.00918		YL92N	0.23667	2.43118
PL96Q	-0.043279	2.32184		YL92P	0.302625	24.8508
PL96R	-0.454523	1.61949		YL92Q	0.24039	2.86182
PL96S	0.389662	2.63332		YL92R	0.000683	2.23925
PL96T	-0.144822	2.89343		YL92S	0.077552	1.98975
PL96V	-1.37101	3.28653		YL92T	0.054399	2.89639
PL96W	-2.72362	6.53383		YL92V	0.299995	1.7236
PL96Y	-3.1352	3.86409		YL92W	-0.045603	1.88471
PL97A	0.133628	0.909911		SL93A	0.001713	-0.997362
PL97C	0.122671	3.5174		SL93C	0.000636	1.3014
PL97D	0.387837	0.841204		SL93D	-0.15703	2.45634
PL97E	0.542949	0.520977		SL93E	-0.046508	2.29747
PL97F	-2.63424	2.8247		SL93F	0.14529	4.67675
PL97G	2.41131	3.29136		SL93G	-0.021336	2.44197
PL97H	-1.06781	2.65297		SL93H	-0.007663	2.28356
PL97I	-0.122046	3.02547		SL93I	-0.006526	1.81459
PL97K	0.484401	1.0098		SL93K	-0.011153	3.02037
PL97L	2.89081	0.613771		SL93L	0.00822	1.8776
PL97M	-2.21612	1.21709		SL93M	0.024734	2.9624
PL97N	0.664536	1.161		SL93N	-0.029832	1.406
PL97Q	-0.197704	1.48726		SL93P	-0.033942	57.389
PL97R	0.056205	1.4008		SL93Q	0.009309	1.6475
PL97S	1.15309	0.867804		SL93R	-0.0033	3.97795
PL97T	5.32754	1.54218		SL93T	-0.019986	0.06813
PL97V	0.838209	2.69518		SL93V	0.009574	1.36053
PL97W	-3.39242	3.2335		SL93W	1.60822	6.563
PL97Y	-1.90778	3.00337		SL93Y	0.087175	4.08967
YL98A	2.29364	-0.284279		TL94A	2.5563	0.941845
YL98C	1.65962	1.43688		TL94C	1.41568	2.04931
YL98D	5.86069	-3.38219		TL94D	2.90385	0.183876
YL98E	2.8257	-2.23429		TL94E	2.71922	-1.10207
YL98F	-0.10528	-1.1479		TL94F	21.0774	-0.901969
YL98G	4.08282	-1.59592		TL94G	3.58301	3.68633
YL98H	0.783959	-2.08128		TL94H	6.13818	0.014055
YL98I	2.59004	12.9868		TL94I	8.24138	-0.851104
YL98K	2.52689	-2.35712		TL94K	1.44238	-1.33522
YL98L	6.63968	-1.15616		TL94L	1.54978	-1.0169
YL98M	1.21148	0.686185		TL94M	1.11974	0.113138
YL98N	2.71085	-3.69121		TL94N	2.01663	-0.529195
YL98P	1.53903	263.189		TL94P	2.16127	40.4805
YL98Q	1.71347	-1.11565		TL94Q	2.11041	-1.21443
YL98R	3.51595	-1.42366		TL94R	0.67184	-0.331406
YL98S	3.20383	-1.64574		TL94S	1.63248	-0.990778
YL98T	4.46762	1.55097		TL94V	8.03376	-1.42521
YL98V	1.35369	12.8664		TL94W	9.07148	4.75594
YL98W	0.745974	0.687985		TL94Y	23.9933	-0.957444
TL99A	-0.014353	0.252793		PL95A	0.189597	2.43207
TL99C	-0.080995	-0.386257		PL95C	0.270784	5.20096
TL99D	-0.002931	2.65178		PL95D	0.155034	1.29838
TL99E	-0.039521	2.9138		PL95E	0.008723	1.14813
TL99F	-0.088841	8.67245		PL95F	2.61577	4.03682
TL99G	-0.100352	3.17247		PL95G	0.869752	3.13283
TL99H	-0.034035	4.46107		PL95H	0.218617	2.40137
TL99I	-0.074285	0.121352		PL95I	-0.997616	5.49061
TL99K	-0.080617	3.35722		PL95K	0.245993	1.7637
TL99L	-0.011044	1.84909		PL95L	27.2998	1.98033
TL99M	-0.059736	2.39516		PL95M	-0.478539	2.7485
TL99N	-0.006082	0.995151		PL95N	0.136663	2.46559
TL99P	-0.055725	22.3786		PL95Q	0.126533	2.58386
TL99Q	-0.068123	0.7993		PL95R	0.308425	3.23292
TL99R	-0.029325	2.45366		PL95S	0.599168	1.78716
TL99S	-0.061425	-0.032383		PL95T	16.4202	2.78658
TL99V	-0.034648	-1.36681		PL95V	-0.041394	4.23941
TL99W	-0.028462	14.4698		PL95W	-0.68734	4.02446
TL99Y	-0.078436	9.73941		PL95Y	2.22947	3.22861
Mutation	Bind	Fold		PL96A	0.065506	1.68442
				PL96C	0.073213	3.62372
				PL96D	0.046321	3.02012
				PL96E	0.046976	2.85629
				PL96F	-0.739174	5.23962
				PL96G	0.05853	3.82916
				PL96H	-0.26336	5.6142
				PL96I	0.043808	5.29411
				PL96K	-0.477098	5.93367
				PL96L	0.084155	4.46702
				PL96M	-0.209049	4.95955
				PL96N	0.024622	3.75217
				PL96Q	-0.080606	3.30305
				PL96R	-0.337266	5.67194
				PL96S	0.046545	1.94235
				PL96T	0.039768	3.59077
				PL96V	0.058872	3.87766
				PL96W	-0.146385	10.0934
				PL96Y	13.4757	4.50215
				EL97A	0.000354	1.68489
				EL97C	-0.006722	3.91434
				EL97D	-0.001544	0.096065
				EL97F	-0.024996	4.48043
				EL97G	-0.007857	3.42477
				EL97H	0.003265	2.60032
				EL97I	0.013869	3.22402
				EL97K	0.004895	2.46383
				EL97L	0.002077	3.02194
				EL97M	-0.002166	3.03962
				EL97N	0.002225	1.50704
				EL97P	0.007467	10.2093
				EL97Q	-0.003373	0.122258
				EL97R	-0.003864	3.56181
				EL97S	-0.005836	0.250048
				EL97T	0.006905	0.74064
				EL97V	-0.00097	2.71989
				EL97W	-0.009238	7.2495
				EL97Y	0.007638	3.75317
				YL98A	5.20455	0.570397
				YL98C	4.07141	2.32164
				YL98D	5.70638	-1.85273
				YL98E	5.53817	-0.839786
				YL98F	1.44591	-1.35747
				YL98G	6.18507	-0.508038
				YL98H	3.15511	-1.29734
				YL98I	11.1446	12.5777
				YL98K	4.80672	-1.77167
				YL98L	16.8229	0.692036
				YL98M	2.63561	1.79008
				YL98N	5.03073	-2.786
				YL98P	5.68076	260.464
				YL98Q	3.91696	0.115354
				YL98R	4.09673	0.467339
				YL98S	5.67488	0.286456
				YL98T	6.01105	2.59618
				YL98V	14.5317	12.6814
				YL98W	2.0334	1.82895
				Muataion	Bind	Fold

## Sheet: FoldX Strengthening
S-RBD-B38				S-RBD-CB6
Mutation	ddG_bind	ddG_fold		Mutation	ddG_bind	ddG_fold
GH27E	-0.50864	12.679		SL30M	-0.716607	-0.585022
GH27F	-0.676667	16.8541		SL56L	-0.549305	-0.043147
GH27K	-0.548292	11.5706		SL56M	-0.745805	0.012128
GH27L	-0.713681	14.2958
GH27M	-0.942782	11.2237
GH27W	-0.85284	18.4502
GH27Y	-0.594348	16.8111
SH32F	-0.787483	-0.576323
SH32L	-1.11186	-0.616626
SH32M	-1.26543	-0.573745
SH32V	-0.575903	0.481239
SH32W	-0.737243	-0.251037
SH57R	-0.712484	0.123581
DH104E	-0.628787	1.18533
SL32M	-0.75946	-0.471259
SL57F	-0.670826	-0.044682
SL57I	-0.553726	0.128652
SL57L	-0.621428	0.023037
SL57M	-0.8754	0.092545
SL57R	-0.503415	-0.013929
SL57W	-0.984759	0.087594
SL57Y	-0.56023	-0.013801
GL58W	-0.663609	3.26775
LL92D	-0.634123	1.50592
LL92E	-0.642224	1.28366

## Sheet: PyRosetta Strengthening
S-RBD-B38				S-RBD-CB6
Mutation	ddG_bind	ddG_fold		Mutation	ddG_bind	ddG_fold
VH3D	-1.93294	1.71044		YH52G	-0.531604	6.47678
VH3E	-1.46835	0.811192		YH52L	-0.52305	2.63039
VH3Q	-1.76958	1.14997		AH60C	-0.899768	1.3915
QH4L	-0.575738	0.009185		AH60I	-1.27966	4.34924
QH4M	-0.661222	0.432805		AH60K	-1.96004	11.0062
IH29F	-1.38103	1.99192		AH60L	-2.28824	5.62
IH29M	-0.504773	0.747566		AH60M	-1.97193	3.43398
IH29W	-2.21376	2.31302		AH60Q	-2.93666	4.92556
IH29Y	-1.64342	1.30574		AH60R	-2.40577	10.9691
SH32A	-0.648868	-0.549859		AH60V	-0.900249	3.00775
SH32D	-2.81369	-1.4101		AH60W	-0.908972	11.6857
SH32F	-0.692953	0.851704		RH97K	-1.13305	3.62403
SH32L	-1.25063	-1.30824		YH105A	-0.594698	-0.04348
SH32M	-0.952323	0.190669		YH105L	-1.14649	0.609987
SH32Y	-0.834688	0.362082		IL29F	-1.47151	6.69601
YH34C	-0.792026	1.09587		SL30W	-1.13234	7.29195
YH34I	-0.896018	-1.6239		YL49F	-0.807299	-1.03904
YH34V	-0.764859	-1.67803		SL52C	-0.914452	2.37963
VH51C	-0.792215	1.60689		SL52F	-1.22659	13.9177
YH53A	-1.81394	2.96696		SL52H	-1.21191	4.18037
YH53G	-1.9204	6.1825		SL52I	-0.994081	4.79547
YH53S	-2.15369	2.73851		SL52L	-0.673658	5.84888
SH54T	-0.850063	-0.161498		SL52M	-0.679992	4.81576
GH56W	-0.637116	11.9547		SL52V	-1.12058	2.30495
YH59A	-2.97092	6.84137		SL52Y	-0.989335	9.46067
YH59C	-3.32423	7.32518		QL55F	-1.15754	2.2922
YH59D	-3.23286	7.65336		QL55H	-0.67856	2.08969
YH59E	-2.82028	7.76417		QL55L	-0.503357	1.86842
YH59F	-3.79041	1.22477		QL55M	-1.86874	2.01031
YH59G	-3.34737	9.29494		QL55Y	-1.02061	1.54082
YH59H	-3.07288	4.22073		SL56A	-1.69836	-0.86033
YH59I	-4.42041	6.99521		SL56C	-1.11719	2.32841
YH59K	-2.88243	9.34804		SL56D	-0.744176	-1.47112
YH59L	-3.69712	4.21736		SL56F	-1.2834	0.8099
YH59M	-3.55544	6.32984		SL56L	-0.914579	-0.230248
YH59N	-3.11235	6.2559		SL56P	-0.703255	-1.79957
YH59P	-2.96415	23.3791		SL56R	-0.769162	-0.255761
YH59Q	-3.2059	6.20723		SL91F	-1.52146	4.14848
YH59R	-3.17157	9.23332		SL91H	-0.552352	2.88419
YH59S	-3.02486	7.4032		SL91W	-0.757755	5.96345
YH59T	-3.15153	7.14401		PL95I	-0.997616	5.49061
YH59V	-4.44888	6.78647		PL95W	-0.68734	4.02446
YH59W	-2.48013	5.37664		PL96F	-0.739174	5.23962
YH60A	-0.556137	0.962914
YH60D	-0.506843	-0.743121
YH60M	-0.59209	1.84327
YH60R	-0.547405	-0.116399
YH60V	-0.580675	0.131487
RH98L	-0.548109	0.084418
EH99A	-1.1998	0.809311
EH99C	-1.70517	1.73343
EH99D	-0.695288	1.51282
EH99G	-0.949997	3.47056
EH99H	-0.78915	2.80394
EH99I	-2.17168	1.59815
EH99L	-0.670466	1.09623
EH99N	-1.30678	1.55503
EH99Q	-0.706899	-0.253288
EH99S	-0.852996	1.38156
EH99T	-1.35468	-0.141684
EH99V	-1.65063	0.125565
EH99W	-2.5537	4.94801
AH100W	-1.34892	6.26607
YH101Q	-0.937627	0.996876
VH105D	-0.691288	5.23551
YL50W	-1.69255	2.1352
AL51H	-0.644986	-0.757862
AL51M	-1.28249	1.61959
AL51W	-0.874565	1.13924
QL56L	-0.741473	0.19241
SL57P	-0.605158	-1.33617
GL58P	-0.513563	138.022
LL92R	-1.94409	2.13143
NL93F	-1.18185	3.01427
NL93H	-1.14655	0.282799
NL93M	-1.27384	2.71403
NL93W	-1.45779	3.20891
NL93Y	-0.874949	1.4938
PL96C	-1.02225	4.44011
PL96E	-1.68699	2.63857
PL96F	-2.44735	5.49307
PL96H	-0.803902	2.28441
PL96I	-1.67047	4.80153
PL96K	-1.04802	1.72953
PL96L	-0.983292	3.75082
PL96M	-2.25321	3.58319
PL96V	-1.37101	3.28653
PL96W	-2.72362	6.53383
PL96Y	-3.1352	3.86409
PL97F	-2.63424	2.8247
PL97H	-1.06781	2.65297
PL97M	-2.21612	1.21709
PL97W	-3.39242	3.2335
PL97Y	-1.90778	3.00337

## Sheet: Union Summary
S-RBD-B38		S-RBD-CB6
Site	Mutations	Site	Mutations
VH3	D,E,Q	YH52	G,L
QH4	L,M	AH60	C,I,K,L,M,Q,R,V,W
GH27	E,F,K,L,M,W,Y	RH97	K
IH29	F,M,W,Y	YH105	A,L
SH32	A,D,F,L,M,V,W,Y	IL29	F
YH34	C,I,V	SL30	M,W
VH51	C	YL49	F
YH53	A,G,S	SL52	C,F,H,I,L,M,V,Y
SH54	T	QL55	F,H,L,M,Y
GH56	W	SL56	A,C,D,F,L,M,P,R
SH57	R	SL91	F,H,W
YH59	A,C,D,E,F,G,H,I,K,L,M,N,P,Q,R,S,T,V,W	PL95	I,W
YH60	A,D,M,R,V	PL96	F
RH98	L
EH99	A,C,D,G,H,I,L,N,Q,S,T,V,W	Key:	MD+FoldX
AH100	W		PyRosetta
YH101	Q		MD+FoldX and PyRosetta
DH104	E		Predicted to fold
VH105	D
SL32	M
YL50	W
AL51	H,M,W
QL56	L
SL57	F,I,L,M,P,R,W,Y
GL58	P,W
LL92	D,E,R
NL93	F,H,M,W,Y
PL96	C,E,F,H,I,K,L,M,V,W,Y
PL97	F,H,M,W,Y
